# Supplementary material for: The Cost-Effectiveness of Two Forms of Case Management Compared to a Control Group for Persons with Dementia and Their Informal Caregivers from a Societal Perspective
Source: PLoS One. 2016 Sep 21;11(9):e0160908. doi: 10.1371/journal.pone.0160908 (PMC5031395; doi:10.1371/journal.pone.0160908)
Supplement: S1 Stata Syntax — (DO) [file pone.0160908.s016.do]

 /*
/*use "C:\Users\Janet\Documents\PHD\COMPAS 2 years data\5.datasets\5. combined datasets\secondary outcomes\26.11.2014 primary and secondary outcome measures wide.dta" */
/*this data was merged together*/
/* merge 1:1 CRno using "C:\Users\Janet\Documents\PHD\COMPAS 2 years data\5.datasets\4. Zorgboek\combined time points\07.01.2015 cost outcomes combined.dta"*/
/*save "C:\Users\Janet\Documents\PHD\COMPAS 2 years data\5.datasets\5. combined datasets\utilities\16.01.2015 utilities and cost outcomes.dta"*/
use "C:\Users\Janet\Documents\PHD\COMPAS 2 years data\5.datasets\5. combined datasets\utilities\16.01.2015 utilities and cost outcomes.dta" 
keep CRno	Arms	w_time	w	w2	dif0	dif1	dif2	dif3	dif4	CM	dstdycat Qalivetime	Qdeadtime	praktijknaam_r	NPI0	NPI1	NPI2	NPI3	NPI4	GHQ0	GHQ1	GHQ2	GHQ3	GHQ4	NPID0	proxUtil0	proxUtil1	proxUtil2	proxUtil3	proxUtil4	mzUTILNL0	mzUTILNL1	mzUTILNL2	mzUTILNL3	mzUTILNL4	T1_informal_c~c	T2_informal_c~c	T3_informal_c~c	T4_informal_c~c	T1_medkost_to~l	T2_medkost_to~l	T3_medkost_to~l	T4_medkost_to~l	T0_CostsA_total	T1_CostsA_total	T2_CostsA_total	T3_CostsA_total	T0_CostsB_total	T1_CostsB_total	T2_CostsB_total	T3_CostsB_total	T0_CostsC_total	T1_CostsC_total	T2_CostsC_total	T3_CostsC_total	T0_CostsD_total	T1_CostsD_total	T2_CostsD_total	T3_CostsD_total	sexe_patient	samenwonen	relatie	redenuitval_r	geslachtman	Age_m_int	Age_p_int	opleiding_pat~r	MMSE	T0_morb_mult	TNEEDS0	T0_burgstaat_~t	T0_woonsitu_p~t	GHlikert0	UNMET0	MET0	SSCQ0	Mastery0	Eenzaam_s0	Eenzaam_e0	Eenzaam0	Eenzaam_r0	MDSKATZ60	MDSKATZ_Tot~150	QOLADp0	Careqol0
order CRno	Arms	w_time	w	w2	dif0	dif1	dif2	dif3	dif4	CM	dstdycat Qalivetime	Qdeadtime	praktijknaam_r	NPI0	NPI1	NPI2	NPI3	NPI4	GHQ0	GHQ1	GHQ2	GHQ3	GHQ4	NPID0	proxUtil0	proxUtil1	proxUtil2	proxUtil3	proxUtil4	mzUTILNL0	mzUTILNL1	mzUTILNL2	mzUTILNL3	mzUTILNL4	T1_informal_c~c	T2_informal_c~c	T3_informal_c~c	T4_informal_c~c	T1_medkost_to~l	T2_medkost_to~l	T3_medkost_to~l	T4_medkost_to~l	T0_CostsA_total	T1_CostsA_total	T2_CostsA_total	T3_CostsA_total	T0_CostsB_total	T1_CostsB_total	T2_CostsB_total	T3_CostsB_total	T0_CostsC_total	T1_CostsC_total	T2_CostsC_total	T3_CostsC_total	T0_CostsD_total	T1_CostsD_total	T2_CostsD_total	T3_CostsD_total	sexe_patient	samenwonen	relatie	redenuitval_r	geslachtman	Age_m_int	Age_p_int	opleiding_pat~r	MMSE	T0_morb_mult	TNEEDS0	T0_burgstaat_~t	T0_woonsitu_p~t	GHlikert0	UNMET0	MET0	SSCQ0	Mastery0	Eenzaam_s0	Eenzaam_e0	Eenzaam0	Eenzaam_r0	MDSKATZ60	MDSKATZ_Tot~150	QOLADp0	Careqol0///
 T0_nachtopvang_c T1_nachtopvang_c T2_nachtopvang_c T3_nachtopvang_c T0_dagopvang_total_c T1_dagopvang_total_c T2_dagopvang_total_c T3_dagopvang_total_c ///
T0_institution_c T1_institution_c T2_institution_c T3_institution_c ///
T0_institutionoth_c T1_institutionoth_c T2_institutionoth_c T3_institutionoth_c ///
T0_homemaker_c T1_homemaker_c T2_homemaker_c T3_homemaker_c ///
T0_homecare_c T1_homecare_c T2_homecare_c T3_homecare_c ///
save "C:\Users\Janet\Documents\PHD\COMPAS 2 years data\5.datasets\5. combined datasets\utilities\20.01.2015 variables for economic evaluation.dta"
**********************************************************
/*Calculation of QAYS and costs*/
*********************************************************
/* This was made in a prevoius database/*Subjtract the date of death- the baseline interview*/
gen deathdays = Overlijdingsdatum- T0cg_Aafndat
sort deathdays
/*save "C:\Users\Janet\Documents\PHD\COMPAS 2 years data\5.datasets\5. combined datasets\utilities\02.12.2014 utility dataset.dta"*/
/*I want to make a categorical variable that states at one point in the study the person died*/
/*we do this so we can fill in zeros for the missing utility values*/
recode deathdays (0/182.625 = 1) (183/365.25 = 2) (366/547.875 = 3) (548/730.5 = 4) (731/1072 = 5), gen(dstdycat)
label define dstdycatl 1 "0-6 mo"  2 "6-12 mo" 3 "12-18 mo" 4 "18-24 mo" 5 "after study"
label variable dstdycat "time of death in study"
label values dstdycat dstdycatl
/*I see 333092 is a weird person. They did not die. note in access made.*/
/*replace Utility proxy value to zero for dead people*/
/*If the person died within the first six months*/
replace proxUtil1=0 if dstdycat==1
replace proxUtil2=0 if dstdycat==1
replace proxUtil3 =0 if dstdycat==1
replace proxUtil4=0 if dstdycat==1
/*If the person died between 6-12 months*/
replace proxUtil2=0 if dstdycat==2
replace proxUtil3=0 if dstdycat==2
replace proxUtil4=0 if dstdycat==2
/*If the person died between 12-18 months*/
replace proxUtil3=0 if dstdycat==3
replace proxUtil4=0 if dstdycat==3
/*If the person died between 18-24 months*/
replace proxUtil4=0 if dstdycat==4
/*This is to weigh the amount of dead time vs alive time in QALY calculation*/
generate Qdeadtime= (182.625-deathdays)/182.625 if dstdycat==1
replace Qdeadtime= (365.25-deathdays)/365.25 if dstdycat==2
replace Qdeadtime= (547.875-deathdays)/547.875 if dstdycat==3
replace Qdeadtime= (730.5-deathdays)/730.5 if dstdycat==4
/*This is to weigh the amount of alive time vs dead time in QALY calculation*/
generate Qalivetime= deathdays/182.625 if dstdycat==1
replace  Qalivetime=deathdays/365.25 if dstdycat==2
replace  Qalivetime= deathdays/547.875 if dstdycat==3
replace  Qalivetime=deathdays/730.5 if dstdycat==4*/
/*This is to make the sections of the QALY formula that later have to be added up and divided by 12 months*/
/*The part of the 0-6 month QALY. Do we use these section of qalys or the utility to impute as then we miss the death modification. will be what we use to impute*/
use "C:\Users\Janet\Documents\PHD\COMPAS 2 years data\5.datasets\5. combined datasets\utilities\20.01.2015 variables for economic evaluation.dta"
/*calculation of QALY*/
generate q6m=((0.5*(proxUtil0+ proxUtil1)*6))
replace q6m =0.5*proxUtil0*Qalivetime+ 0.5*proxUtil1*Qdeadtime if dstdycat==1
/* QALY section 6-12 months*/
generate q12m=((0.5*(proxUtil1+ proxUtil2)*6))
replace q12m =0.5*proxUtil1*Qalivetime+ 0.5*proxUtil2*Qdeadtime if dstdycat==2
/* QALY section 12-18 months*/
generate q18m=((0.5*(proxUtil2+ proxUtil3)*6))
replace q18m =0.5*proxUtil2*Qalivetime+ 0.5*proxUtil3*Qdeadtime if dstdycat==3
/* QALY section 18-24 months*/
generate q24m=((0.5*(proxUtil3+ proxUtil4)*6))
replace q24m =0.5*proxUtil3*Qalivetime+ 0.5*proxUtil4*Qdeadtime if dstdycat==4
/*QALY per year and total QALY over two years*/
generate proxQALY_y1= (q6m+q12m)/12
generate proxQALY_y2= (q18m+q24m)/12
generate total_proxQALYs = proxQALY_y1+proxQALY_y2
/*discounted*/
generate proxQALY_y2D= (proxQALY_y2)*(1.015)^(-1)
generate total_proxQALYsD = proxQALY_y1+proxQALY_year2D
*****************************************************
/*calculate informal caregiver QALY*/
*********************************************************   
/*The part of the 0-6 month QALY. Do we use these section of qalys or the utility to impute as then we miss the death modification. will be what we use to impute*/
generate mzq6m=((0.5*(mzUTILNL0+ mzUTILNL1)*6))
/* QALY section 6-12 months*/
generate mzq12m=((0.5*(mzUTILNL1+ mzUTILNL2)*6))
/* QALY section 12-18 months*/
generate mzq18m=((0.5*(mzUTILNL2+ mzUTILNL3)*6))
/* QALY section 18-24 months*/
generate mzq24m=((0.5*(mzUTILNL3+ mzUTILNL4)*6))
/*QALY per year and total QALY over two years*/
generate mzQALY_y1= (mzq6m+mzq12m)/12
generate mzQALY_y2= (mzq18m+mzq24m)/12
generate mzQALY_y2D = (mzQALY_y2)*(1.015)^(-1)
****************************************
/*combined QALYS*/
********************************************
generate total_mzproxQALYsD = mzQALY_y1+ proxQALY_y1+mzQALY_y2D+ proxQALY_y2D
*************************************************************
/*calculatation of subtotals costs*/
***************************************************************
/*/*I have to calculate the case management costs per six months. For Draagnet and  Geriant this is = 827.10per 6 months
For Almere it is 728.10 and for Linkage models it is 629.3 */
/*casemanagement costs*/
generate CM= 629.3 if Arms==3
replace CM= 827.10 if praktijknaam_r ==13 /*Draagnet=13 code*/
replace CM= 827.10 if praktijknaam_r ==17 /*Geriant den helder=17 code*/
replace CM= 728.10 if praktijknaam_r ==26 /*Almere= 26 code*/
/*Faber and Falk and IC*/
replace CM= 728.10 if praktijknaam_r ==15 & Arms==1
/*Fame and IC*/
replace CM= 728.10 if praktijknaam_r ==16 & Arms==1
/*control*/
replace CM= 0 if Arms ==2 */
/*Calculate total costs per 0-6 months*/
 generate subtotcosts_6mo = T0_CostsA_total + T0_CostsB_total + T0_CostsC_total + T0_CostsD_total + T1_medkost_total + T1_informal_care_total_c + CM
 by Arms, sort : summarize T0_CostsA_total T0_CostsB_total T0_CostsC_total T0_CostsD_total T1_medkost_total T1_informal_care_total_c CM subtotcosts_6mo
/*Calculate total costs per 6-12  months*/
generate subtotcosts_12mo = T1_CostsA_total + T1_CostsB_total + T1_CostsC_total + T1_CostsD_total + T2_medkost_total + T2_informal_care_total_c + CM
by Arms, sort : summarize T1_CostsA_total T1_CostsB_total T1_CostsC_total T1_CostsD_total ///
T2_medkost_total T2_informal_care_total_c CM subtotcosts_12mo
/*Calculate total costs per 12-18  months*/
generate subtotcosts_18mo = T2_CostsA_total + T2_CostsB_total + T2_CostsC_total + T2_CostsD_total + T3_medkost_total + T3_informal_care_total_c + CM
by Arms, sort : summarize T2_CostsA_total T2_CostsB_total T2_CostsC_total T2_CostsD_total ///
T3_medkost_total T3_informal_care_total_c CM subtotcosts_18mo
/*Calculate total costs per 18-24  months*/
generate subtotcosts_24mo = T3_CostsA_total + T3_CostsB_total + T3_CostsC_total + T3_CostsD_total + T4_medkost_total + T4_informal_care_total_c + CM
by Arms, sort : summarize T3_CostsA_total T3_CostsB_total T3_CostsC_total T3_CostsD_total ///
T4_medkost_total T4_informal_care_total_c CM subtotcosts_24mo
generate costs_y1=subtotcosts_6mo+subtotcosts_12mo
generate costs_y2=subtotcosts_18mo+subtotcosts_24mo
generate total_costs= costs_y1+costs_y2
/*Discounting. This is based on page 88 for handleiding for cost onderzoek 1.5 percent for effects and 4 percent for costs.*/
generate costs_y2D= (costs_y2)*(1.04)^(-1)
generate total_costsD= costs_y1+costs_y2D
/*save this dataset as CEA with subtotals and QALYS*/
order CRno	Arms	w_time	w	w2	dif0	dif1	dif2	dif3	dif4	CM	Qalivetime	Qdeadtime	praktijknaam_r	dstdycat	total_costsD	total_costs	total_proxQALYsD	total_proxQALYs	total_mzproxQALYsD	NPI0	NPI1	NPI2	NPI3	NPI4	GHQ0	GHQ1	GHQ2	GHQ3	GHQ4	NPID0	proxUtil0	proxUtil1	proxUtil2	proxUtil3	proxUtil4	mzUTILNL0	mzUTILNL1	mzUTILNL2	mzUTILNL3	mzUTILNL4	T1_informal_c~c	T2_informal_c~c	T3_informal_c~c	T4_informal_c~c	T1_medkost_to~l	T2_medkost_to~l	T3_medkost_to~l	T4_medkost_to~l	T0_CostsA_total	T1_CostsA_total	T2_CostsA_total	T3_CostsA_total	T0_CostsB_total	T1_CostsB_total	T2_CostsB_total	T3_CostsB_total	T0_CostsC_total	T1_CostsC_total	T2_CostsC_total	T3_CostsC_total	T0_CostsD_total	T1_CostsD_total	T2_CostsD_total	T3_CostsD_total	q6m	q12m	q18m	q24m	proxQALY_y1	proxQALY_y2	mzq6m	mzq12m	mzq18m	mzq24m	mzQALY_y1	mzQALY_y2	mzproQALY_y1	mzproQALY_y2	mzQALY_y2D	proxQALY_y2D	subtotcosts_6mo	subtotcosts_12mo	subtotcosts_18mo	subtotcosts_24mo	costs_y1	costs_y2	costs_y2D	sexe_patient	samenwonen	relatie	redenuitval_r	geslachtman	Age_m_int	Age_p_int	opleiding_pat~r	MMSE	T0_morb_mult	TNEEDS0	T0_burgstaat_~t	T0_woonsitu_p~t	GHlikert0	UNMET0	MET0	SSCQ0	Mastery0	Eenzaam_s0	Eenzaam_e0	Eenzaam0	Eenzaam_r0	MDSKATZ60	MDSKATZ_Tot~150	QOLADp0	Careqol0
save "C:\Users\Janet\Documents\PHD\COMPAS 2 years data\5.datasets\5. combined datasets\utilities\20.01.2015 variables for economic evaluation with totals.dta"
*/
***********************************************************
/*Complete case analyses*/
***************************************************
/* #1. QALYs proxy: Complete case analysis no discount*/
*******************************************************
/*complete case analysis GLM of costs*/
/*use "C:\Users\Janet\Documents\PHD\COMPAS 2 years data\5.datasets\5. combined datasets\utilities\20.01.2015 variables for economic evaluation with totals.dta"
drop if total_costs==.
drop if total_proxQALYs==.
save "C:\Users\Janet\Documents\PHD\COMPAS 2 years data\5.datasets\5. combined datasets\utilities\CCA\20.01.2015 CCA proxyQALY.dta"*/
use "C:\Users\Janet\Documents\PHD\COMPAS 2 years data\5.datasets\5. combined datasets\utilities\CCA\20.01.2015 CCA proxyQALY.dta"
/*GLM with propensity score no discount*/
glm total_costs b1.i.Arms [pweight = w2], family(gamma) link(identity)
glm total_costs b2.i.Arms [pweight = w2], family(gamma) link(identity)
margins Arms, at(c.dif=(0(6)24)) vsquish
marginsplot, x(dif)
/*margins Arms
marginsplot*/
predict costdres, deviance
predict predcost, mu
scatter costdres predcost || scatter costdres predcost, title(Gamma) pstyle (pl)
pnorm costdres, grid title(Gamma) ytitle(Deviance residual) xtitle(inverse normal)
estat ic
/*complete case analysis GLM of mQALY*/
glm total_proxQALYs b1.i.Arms proxUtil0 [pweight = w2], family(gaussian) link(identity)
glm total_proxQALYs b2.i.Arms proxUtil0 [pweight = w2], family(gaussian) link(identity)
predict proxQALYres, deviance
predict proxpredQALY, mu
scatter proxQALYres proxpredQALY || scatter proxQALYres proxpredQALY, title(Normal) pstyle (pl)
pnorm proxQALYres, grid title(Normal) ytitle(Deviance residual) xtitle(inverse normal)
estat ic
/*calculation of correlation*/
gen proxresid_e= total_proxQALYs- proxpredQALY
gen resid_c= total_costs-predcost
correlate proxresid_e resid_c
save "C:\Users\Janet\Documents\PHD\COMPAS 2 years data\5.datasets\5. combined datasets\utilities\CCA\20.01.2015 CCA proxyQALY.dta"
***************************************************
/* # 2. QALYs proxy: Complete case analysis with discount*/
*******************************************************
/*GLM with propensity score with discount*/
/*based on Handleiding we are to discount 1.5 percent for effects and 4% for costs*/
use "C:\Users\Janet\Documents\PHD\COMPAS 2 years data\5.datasets\5. combined datasets\utilities\CCA\20.01.2015 CCA proxyQALY.dta"
glm total_costsD b1.i.Arms [pweight = w2], family(gamma) link(identity)
glm total_costsD b2.i.Arms [pweight = w2], family(gamma) link(identity)
margins Arms
marginsplot
predict costdresD, deviance
predict predcostD, mu
scatter costdresD predcostD || scatter costdresD predcostD, title(Gamma) pstyle (pl)
pnorm costdresD, grid title(Gamma) ytitle(Deviance residual) xtitle(inverse normal)
/*complete case analysis GLM of mQALY*/
glm total_proxQALYsD b1.i.Arms proxUtil0 [pweight = w2], family(gaussian) link(identity)
glm total_proxQALYsD b2.i.Arms proxUtil0 [pweight = w2], family(gaussian) link(identity)
margins Arms
marginsplot
predict proxQALYresD, deviance
predict proxpredQALYD, mu
scatter proxQALYresD proxpredQALYD || scatter proxQALYresD proxpredQALYD, title(Normal) pstyle (pl)
pnorm proxQALYresD, grid title(Normal) ytitle(Deviance residual) xtitle(inverse normal)
/*calculation of correlation*/
gen proxresid_eD= total_proxQALYsD- proxpredQALYD
gen resid_cD= total_costsD-predcostD
correlate proxresid_eD resid_cD
save "C:\Users\Janet\Documents\PHD\COMPAS 2 years data\5.datasets\5. combined datasets\utilities\CCA\20.01.2015 CCA proxyQALY.dta"
***************************************************
/* 3. Combined QALYs: Complete case analysis with discount*/
*******************************************************
/*GLM with propensity score with discount*/
/*based on Handleiding we are to discount 1.5 percent for effects and 4% for costs*/
use "C:\Users\Janet\Documents\PHD\COMPAS 2 years data\5.datasets\5. combined datasets\utilities\20.01.2015 variables for economic evaluation with totals.dta"
drop if total_costs==.
drop if total_mzproxQALYsD==.
save "C:\Users\Janet\Documents\PHD\COMPAS 2 years data\5.datasets\5. combined datasets\utilities\CCA\Combined QALY\20.01.2015 CCA mzproxyQALY.dta"
*redo analysis*/
glm total_costsD b1.i.Arms [pweight = w2], family(gamma) link(identity)
glm total_costsD b2.i.Arms [pweight = w2], family(gamma) link(identity)
margins Arms
marginsplot
predict costdresD, deviance
predict predcostD, mu
scatter costdresD predcostD || scatter costdresD predcostD, title(Gamma) pstyle (pl)
pnorm costdresD, grid title(Gamma) ytitle(Deviance residual) xtitle(inverse normal)
/*complete case analysis GLM of combined QALY*/
glm total_mzproxQALYsD b1.i.Arms proxUtil0 mzUTILNL0 [pweight = w2], family(gaussian) link(identity)
glm total_mzproxQALYsD b2.i.Arms proxUtil0 mzUTILNL0 [pweight = w2], family(gaussian) link(identity)
margins Arms
marginsplot
predict mzproxQALYresD, deviance
predict mzproxpredQALYD, mu
scatter mzproxQALYresD mzproxpredQALYD || scatter mzproxQALYresD mzproxpredQALYD, title(Normal) pstyle (pl)
pnorm mzproxQALYresD, grid title(Normal) ytitle(Deviance residual) xtitle(inverse normal)
/*calculation of correlation*/
gen mzproxresid_eD= total_mzproxQALYsD- mzproxpredQALYD
gen resid_cD= total_costsD-predcostD
correlate mzproxresid_eD resid_cD
save "C:\Users\Janet\Documents\PHD\COMPAS 2 years data\5.datasets\5. combined datasets\utilities\CCA\Combined QALY\20.01.2015 CCA mzproxyQALY.dta"
***************************************************
/* 4. NPI  Complete case analysis with discount*/
*******************************************************
/*/*page 88 for handleiding for costonderzoek 1.5 percent for effects and 4 percent for costs. Because the multilevel analysis is provides the average difference in effects and costs per six moths over two years 
I will divide 1.5 by two and 4 divided by 2 to get the six month value
*/
use "C:\Users\Janet\Documents\PHD\COMPAS 2 years data\5.datasets\5. combined datasets\utilities\20.01.2015 variables for economic evaluation with totals.dta"
/*discount effects with the six month measurements*/
generate NPI3d=NPI3*1.0075^(-1)
generate NPI4d =NPI4*1.0075^(-1)
generate GHQ3d=GHQ3*1.0075^(-1)
generate GHQd =GHQ4*1.0075^(-1) 
/*Discount the costs on the six month measurements*/
generate subtotcosts_18mod=subtotcosts_18mo*1.02^ (-1)
generate subtotcosts_24mod=subtotcosts_24mo*1.02^(-1)
rename  subtotcosts_6mo subcost1
rename subtotcosts_12mo subcost2
rename  subtotcosts_18mod subcost3
rename subtotcosts_24mod subcost4
drop NPI3 NPI4 GHQ3 GHQ4 subtotcosts_24mo subtotcosts_18mo
/*We set the dataset from wide to long*/
reshape long dif GHQ NPI subcost mzUTILNL proxUtil, i(CRno) j(measurement)
xtset CRno measurement
/*we save the dataset*/
save "C:\Users\Janet\Documents\PHD\COMPAS 2 years data\5.datasets\5. combined datasets\utilities\CCA\NPI and GHQ\20.01.2015 CCA NPI and GHQ long.dta"*/
*********************************
/*GLLAMM cost for COMPAS*/
******************************************
use "C:\Users\Janet\Documents\PHD\COMPAS 2 years data\5.datasets\5. combined datasets\utilities\CCA\NPI and GHQ\20.01.2015 CCA NPI and GHQ long.dta"
/*propensity weights need to be called the same*/
/*rename w2 pw2
rename w_time pw1
rename w propwnpi
xtset CRno measurement
generate subcost1= subcost +.001*/
/*Multilevel analysis with GLAMM. this is not yet correct*/
char Arms[omit] 2
/*I can't get my propensity score to work with a gamma distribution but it doesn work with a regular distribution. Need to figure out what the rescaling means*/

xtset CRno measurement

xtgee subcost1 b2.Arms##c.dif [pw=pw2], family(gamma) link(id) corr(exc) vce(robust)
margins Arms, at(c.dif=(0(1)4)) vsquish
marginsplot, x(dif)

/**/
/*This dataset must go to long format to do multilevel*/
*********************************************************************************
/*NPI for multilevel analysis. I may have to delete some values here to match the number of cases that have costs*/
*********************************************
 xi: xtmixed NPI b2.Arms##c.dif[pw=w2]|| CRno:,mle pweight(w_time) pwscale(size)
/*General Health questionnaire analysisis reference group is control group*/
************************
/*General health questionnaire: primary outcome for informal caregiver*/
************************
 xi: xtmixed GHQ b2.Arms##c.dif[pw=w2]|| CRno:,mle pweight(w_time) pwscale(size)
 /*graph of results*/
margins Arms, at(c.dif=(0(1)4)) vsquish
marginsplot, x(dif)
/*comparing control with LA*/
 xi: xtmixed GHQ b2.Arms##c.dif[pw=w2]|| CRno:,mle pweight(w_time) pwscale(size)
 /*calculation of correlation and covariance are still required*/
***************************************************
/* Evalation of missing data for  mulitiple imputation*/
*******************************************************
/*use "C:\Users\Administrator\Documents\PHD\COMPAS 2 years data\5.datasets\5. combined datasets\utilities\20.01.2015 variables for economic evaluation.dta"*/
/*now with new variables*/
use "C:\Users\Administrator\Documents\PHD\COMPAS 2 years data\5.datasets\5. combined datasets\utilities\10.07.2015 variables for economic evaluation.dta"

/* Step 1: Analys of missing data*/
*Step 2: misstable patterns*/
misstable patterns
  /* It can't seem to figure out what the total missing data is. Normally it is just on the top row...
  Row 1:   (1) Age_m_int  (2) dif0  (3) praktijknaam_r  (4) NPI0  (5) NPID0  (6) Eenzaam0  (7) Eenzaam_e0  (8) Eenzaam_r0  (9) Eenzaam_s0  (10) MET0  (11) TNEEDS0  (12) UNMET0  (13) proxUtil0
               (14) T0_morb_mult  (15) relatie  (16) samenwonen
      Row 2:   (1) GHQ0  (2) GHlikert0  (3) T0_burgstaat_patient  (4) MDSKATZ60  (5) T0_woonsitu_patient  (6) MDSKATZ_Totaal150  (7) mzUTILNL0  (8) Mastery0  (9) SSCQ0  (10) opleiding_patient_r  (11) Careqol0
               (12) GHQ1  (13) T1_informal_care_total_c  (14) T1_medkost_total  (15) dif1  (16) T0_CostsA_total
      Row 3:   (1) T0_CostsB_total  (2) T0_CostsC_total  (3) T0_CostsD_total  (4) proxUtil1  (5) mzUTILNL1  (6) NPI1  (7) q6m  (8) subtotcosts_6mo  (9) GHQ2  (10) mzUTILNL2  (11) proxUtil2  (12) dif2
               (13) T2_informal_care_total_c  (14) T2_medkost_total  (15) NPI2  (16) GHQ3
      Row 4:   (1) mzUTILNL3  (2) QOLADp0  (3) T1_CostsA_total  (4) T1_CostsB_total  (5) T1_CostsD_total  (6) T1_CostsC_total  (7) proxUtil3  (8) q12m  (9) proxQALY_y1  (10) subtotcosts_12mo  (11) proxUtil4
               (12) dif3  (13) mzUTILNL4  (14) T2_CostsD_total  (15) GHQ4  (16) T2_CostsA_total
      Row 5:   (1) T2_CostsB_total  (2) T2_CostsC_total  (3) T3_informal_care_total_c  (4) T3_medkost_total  (5) costs_year1  (6) MMSE  (7) q24m  (8) q18m  (9) NPI3  (10) subtotcosts_18mo  (11) dif4  (12) NPI4
               (13) T4_informal_care_total_c  (14) T4_medkost_total  (15) T3_CostsA_total  (16) T3_CostsB_total
      Row 6:   (1) T3_CostsC_total  (2) T3_CostsD_total  (3) proxQALY_y2  (4) subtotcosts_24mo  (5) total_QALYs  (6) costs_year2  (7) total_costs  (8) redenuitval_r  (9) Uitvaldatum  (10) Overlijdingsdatum
               (11) Dat_opname*/
misstable summarize, gen(mv_) all
tab mv_total_QALYs Arms, col chi
translate @Results JanetMD_AS_Table1.txt
tab mv_costs_year1 Arms, col chi
tab mv_costs_year2 Arms, col chi
tab mv_total_QALYs Arms, col chi
/*evaluation of relationship with missing QALYS and categorical baseline variables*/
tab mv_total_QALYs sexe_patient, col chi
tab mv_total_QALYs geslachtman, col chi
tab mv_total_QALYs opleiding_patient_r, col chi /*sig high school and elementary school had more missing data than university level*/
tab mv_total_QALYs T0_morb_mult, col chi
 tab mv_total_QALYs relatie, col chi
 tab mv_total_QALYs samenwonen, col chi
tab mv_total_QALYs T0_burgstaat_patient, col chi
tab mv_total_QALYs T0_woonsitu_patient, col chi
 tab mv_total_QALYs redenuitval_r, col chi /*reason for drop out signifcant*/
/*continous variables*/
logit mv_total_QALYs total_costs /*sig 0.008*/
logit mv_total_QALYs GHQ0 
logit mv_total_QALYs NPID0 
logit mv_total_QALYs GHlikert0 
logit mv_total_QALYs TNEEDS0 /* p 0.015 People with higher total needs had more missign data needs*/
by mv_total_QALYs, sort : summarize TNEEDS0 
logit mv_total_QALYs UNMET0
logit mv_total_QALYs MET0 /*0.007. I will use this one and not TNEEDS as they are highly correclated*/
logit mv_total_QALYs SSCQ0
logit mv_total_QALYs Mastery0
logit mv_total_QALYs Eenzaam_s0
logit mv_total_QALYs Eenzaam_e0 /*p=0.005 scores with missing data were higher*/
by mv_total_QALYs, sort : summarize Eenzaam_e0 
logit mv_total_QALYs Eenzaam0 /*p=0.022 use the e score as its p was higher*/
logit mv_total_QALYs Eenzaam_r0
logit mv_total_QALYs MDSKATZ60
 logit mv_total_QALYs MDSKATZ_Totaal150 /*p=0.025*/
 by mv_total_QALYs, sort : summarize MDSKATZ_Totaal150 /*missing people have higher scores*/
  /*I have two katz15 scores with different Ns check which one to use*/
 /* sum  MDSKATZ_Totaal150 t0_katz15_sum*/
logit mv_total_QALYs QOLADp0 /*p=0.015*/
by mv_total_QALYs, sort : summarize QOLADp0 /*lower scores with missing people*/
logit mv_total_QALYs Careqol0
logit mv_total_QALYs Age_m_int
logit mv_total_QALYs Age_p_int
by mv_total_QALYs, sort : summarize Age_p_int /*older persons with dementia with missing data*/
logit mv_total_QALYs MMSE
logit mv_total_QALYs Age_p_int total_costs TNEEDS0 MET0 Eenzaam_e0 Eenzaam0 MDSKATZ_Totaal150 QOLADp0
logit mv_total_QALYs Age_p_int total_costs TNEEDS0 Eenzaam_e0 Eenzaam0 MDSKATZ_Totaal150 QOLADp0
logit mv_total_QALYs Age_p_int total_costs TNEEDS0 Eenzaam_e0 Eenzaam0 QOLADp0
logit mv_total_QALYs total_costs TNEEDS0 Eenzaam_e0 Eenzaam0 QOLADp0
logit mv_total_QALYs total_costs TNEEDS0 Eenzaam_e0 Eenzaam0 
logit mv_total_QALYs total_costs TNEEDS0 Eenzaam0 
logit mv_total_QALYs total_costs Eenzaam0 
logit mv_total_QALYs total_costs  
***********************************************
/*Evaluation of combined QALys*/
****************************************************
/*evaluation of relationship with missing QALYS and categorical baseline variables*/
tab mv_total_QALYs sexe_patient, col chi
tab mv_total_QALYs geslachtman, col chi
tab mv_total_QALYs opleiding_patient_r, col chi /*sig high school and elementary school had more missing data than university level*/
tab mv_total_QALYs T0_morb_mult, col chi
 tab mv_total_QALYs relatie, col chi
 tab mv_total_QALYs samenwonen, col chi
tab mv_total_QALYs T0_burgstaat_patient, col chi
tab mv_total_QALYs T0_woonsitu_patient, col chi
 tab mv_total_QALYs redenuitval_r, col chi /*reason for drop out signifcant*/
/*continous variables*/
logit mv_total_QALYs total_costs /*sig 0.008*/
logit mv_total_QALYs GHQ0 
logit mv_total_QALYs NPID0 
logit mv_total_QALYs GHlikert0 
logit mv_total_QALYs TNEEDS0 /* p 0.015 People with higher total needs had more missign data needs*/
by mv_total_QALYs, sort : summarize TNEEDS0 
logit mv_total_QALYs UNMET0
logit mv_total_QALYs MET0 /*0.007. I will use this one and not TNEEDS as they are highly correclated*/
logit mv_total_QALYs SSCQ0
logit mv_total_QALYs Mastery0
logit mv_total_QALYs Eenzaam_s0
logit mv_total_QALYs Eenzaam_e0 /*p=0.005 scores with missing data were higher*/
by mv_total_QALYs, sort : summarize Eenzaam_e0 
logit mv_total_QALYs Eenzaam0 /*p=0.022 use the e score as its p was higher*/
logit mv_total_QALYs Eenzaam_r0
logit mv_total_QALYs MDSKATZ60
 logit mv_total_QALYs MDSKATZ_Totaal150 /*p=0.025*/
 by mv_total_QALYs, sort : summarize MDSKATZ_Totaal150 /*missing people have higher scores*/
  /*I have two katz15 scores with different Ns check which one to use*/
 /* sum  MDSKATZ_Totaal150 t0_katz15_sum*/
logit mv_total_QALYs QOLADp0 /*p=0.015*/
by mv_total_QALYs, sort : summarize QOLADp0 /*lower scores with missing people*/
logit mv_total_QALYs Careqol0
logit mv_total_QALYs Age_m_int
logit mv_total_QALYs Age_p_int
by mv_total_QALYs, sort : summarize Age_p_int /*older persons with dementia with missing data*/
logit mv_total_QALYs MMSE
logit mv_total_QALYs Age_p_int total_costs TNEEDS0 MET0 Eenzaam_e0 Eenzaam0 MDSKATZ_Totaal150 QOLADp0
logit mv_total_QALYs Age_p_int total_costs TNEEDS0 Eenzaam_e0 Eenzaam0 MDSKATZ_Totaal150 QOLADp0
logit mv_total_QALYs Age_p_int total_costs TNEEDS0 Eenzaam_e0 Eenzaam0 QOLADp0
logit mv_total_QALYs total_costs TNEEDS0 Eenzaam_e0 Eenzaam0 QOLADp0
logit mv_total_QALYs total_costs TNEEDS0 Eenzaam_e0 Eenzaam0 
logit mv_total_QALYs total_costs TNEEDS0 Eenzaam0 
logit mv_total_QALYs total_costs Eenzaam0 
logit mv_total_QALYs total_costs
*************************************
/*evaluation with costs at year one*/
*************************************
tab mv_costs_year1 Arms, col chi /*LA have more missing data*/
logit mv_costs_year1 GHQ0 /*p=0.045*/
by mv_costs_year1, sort : summarize GHQ0 /*higher GHQ in misings*/
logit mv_costs_year1 NPID0 
logit mv_costs_year1 GHlikert0 
logit mv_costs_year1 TNEEDS0 /* p 0.000 People with higher total needs had more missign data needs*/
by mv_costs_year1, sort : summarize TNEEDS0 
logit mv_costs_year1 UNMET0/*p=0.015*/
by mv_costs_year1, sort : summarize UNMET0 /*more unmet needs*/
logit mv_costs_year1 MET0 /*0.002. I will use tthe total needs as it was the highest p*/
logit mv_costs_year1 SSCQ0
logit mv_costs_year1 Mastery0
logit mv_costs_year1 Eenzaam_s0 /*p=0.045*/
logit mv_costs_year1 Eenzaam_e0 /*p=0.008 scores with missing data were higher*/
by mv_costs_year1, sort : summarize Eenzaam_e0 
logit mv_costs_year1 Eenzaam0 
logit mv_costs_year1 Eenzaam_r0 /*p=0.003*/
by mv_costs_year1, sort : summarize Eenzaam_r0 /*missign data have higher scores*/
logit mv_costs_year1 MDSKATZ60 /*p.0000*/
by mv_costs_year1, sort : summarize MDSKATZ60 /*higher katz with missing data*/
 logit mv_costs_year1 MDSKATZ_Totaal150 /*p=0.001*/
 by mv_costs_year1, sort : summarize MDSKATZ_Totaal150 /*missing people have higher scores*/
  /*I have two katz15 scores with different Ns check which one to use*/
 /* sum  MDSKATZ_Totaal150 t0_katz15_sum*/
logit mv_costs_year1 QOLADp0 /*p=0.035*/
by mv_costs_year1, sort : summarize QOLADp0 /*lower scores with missing people*/
logit mv_costs_year1 Careqol0
logit mv_costs_year1 Age_m_int /*0.029*/
by mv_costs_year1, sort : summarize Age_m_int /*older mz missing data*/
logit mv_costs_year1 Age_p_int
logit mv_costs_year1 MMSE
logit mv_costs_year1 i.Arms GHQ0 TNEEDS0 UNMET0 MET0 Eenzaam_s0 Eenzaam_e0 Eenzaam_r0 MDSKATZ60 MDSKATZ_Totaal150 QOLADp0 Age_m_int
logit mv_costs_year1 i.Arms GHQ0 TNEEDS0 UNMET0 MET0 Eenzaam_e0 Eenzaam_r0 MDSKATZ60 MDSKATZ_Totaal150 QOLADp0 Age_m_int
logit mv_costs_year1 i.Arms GHQ0 TNEEDS0 UNMET0 Eenzaam_s0 Eenzaam_r0 MDSKATZ60 MDSKATZ_Totaal150 QOLADp0 Age_m_int
logit mv_costs_year1 i.Arms GHQ0 TNEEDS0 UNMET0 Eenzaam_s0 MDSKATZ60 MDSKATZ_Totaal150 QOLADp0 Age_m_int
logit mv_costs_year1 i.Arms GHQ0 TNEEDS0 UNMET0 Eenzaam_s0 MDSKATZ60 QOLADp0 Age_m_int
logit mv_costs_year1 i.Arms TNEEDS0 UNMET0 Eenzaam_s0 MDSKATZ60 QOLADp0 Age_m_int
logit mv_costs_year1 TNEEDS0 UNMET0 Eenzaam_s0 MDSKATZ60 QOLADp0 Age_m_int
logit mv_costs_year1 TNEEDS0 UNMET0 MDSKATZ60 QOLADp0 Age_m_int
logit mv_costs_year1 TNEEDS0 UNMET0 MDSKATZ60 Age_m_int
/*variables left that are sign*/
logit mv_costs_year1 TNEEDS0 MDSKATZ60 Age_m_int
 *************************************
/*evaluation with costs at year two*/
*************************************
tab mv_costs_year2 Arms, col chi 
logit mv_costs_year2 GHQ0 
logit mv_costs_year2 NPID0 
logit mv_costs_year2 GHlikert0 
logit mv_costs_year2 TNEEDS0 /* p 0.000 People with higher total needs had more missign data needs*/
by mv_costs_year2, sort : summarize TNEEDS0 
logit mv_costs_year2 UNMET0
logit mv_costs_year2 MET0 /*0.000 */
by mv_costs_year2, sort : summarize MET0 
logit mv_costs_year2 SSCQ0
logit mv_costs_year2 Mastery0
logit mv_costs_year2 Eenzaam_s0 
logit mv_costs_year2 Eenzaam_e0 /*p=0.028 scores with missing data were higher*/
by mv_costs_year2, sort : summarize Eenzaam_e0 
logit mv_costs_year2 Eenzaam0 
logit mv_costs_year2 Eenzaam_r0 
logit mv_costs_year2 MDSKATZ60 /*p.0000*/
by mv_costs_year2, sort : summarize MDSKATZ60 /*higher katz with missing data*/
 logit mv_costs_year2 MDSKATZ_Totaal150 /*p=0.000*/
 by mv_costs_year1, sort : summarize MDSKATZ_Totaal150 /*missing people have higher scores*/
  /*I have two katz15 scores with different Ns check which one to use*/
 /* sum  MDSKATZ_Totaal150 t0_katz15_sum*/
logit mv_costs_year2 QOLADp0 /*p=0.013*/
by mv_costs_year2, sort : summarize QOLADp0 /*lower scores with missing people*/
logit mv_costs_year2 Careqol0
logit mv_costs_year2 Age_m_int 
logit mv_costs_year2 Age_p_int /*p=0.000*//
by mv_costs_year2, sort : summarize Age_p_int /*older misiing*/
logit mv_costs_year2 MMSE
 /*backwards regression*/
 logit mv_costs_year2 TNEEDS0 MET0 Eenzaam_e0 MDSKATZ60 MDSKATZ_Totaal150 QOLADp0 Age_p_int
 logit mv_costs_year2 TNEEDS0 Eenzaam_e0 MDSKATZ60 MDSKATZ_Totaal150 QOLADp0 Age_p_int
 logit mv_costs_year2 TNEEDS0 Eenzaam_e0 MDSKATZ60 MDSKATZ_Totaal150 Age_p_int
 logit mv_costs_year2 TNEEDS0 Eenzaam_e0 MDSKATZ60 Age_p_int
  /*variables that most explain missingness at year 2*/
 logit mv_costs_year2 Eenzaam_e0 MDSKATZ60 Age_p_int
 /**/
/* make MI model tomorrow based on differences in baseline factors and variables assocuated with missingness in QALY, Costs*/
use "C:\Users\Administrator\Documents\PHD\COMPAS 2 years data\5.datasets\5. combined datasets\utilities\10.07.2015 variables for economic evaluation.dta"
/*I want to create and if command that if people died 0-6 that the utilities and costs after this period are zero and the same for 6-12, 12-18 and 18-24 months. 
I also want to recode my reason for drop out variable to include that they didn't drop out*/
/*CostsAtotdi+CostsBtotdi+Costsnachttotdi+Costsdagopvangtotdi+Costsinstittotdi+Costsinstitothertotdi+Costshomemaktotdi+Costshomecaretotdi+CostsDtotdi+medtotdi+inftotdi*/
/*If the person died between 0-6 months we will leave this open to multiple impuation because we don't know what the costs were but we would set 6-12, 12-18 18-24 all to zero*/
mvencode T2_informal_care_total_c T2_medkost_total T1_CostsA_total T1_CostsB_total T1_CostsD_total T1_nachtopvang_c	T1_dagopvang_total_c T1_institution_c if dstdycat==1, mv(0)
mvencode T1_institutionoth_c T1_homemaker_c T1_homecare_c T3_informal_care_total_c T3_medkost_total T2_CostsA_total T2_CostsB_total T2_CostsD_total T2_nachtopvang_c T2_dagopvang_total_c if dstdycat==1, mv(0)
mvencode T2_institution_c T2_institutionoth_c T2_homemaker_c T2_homecare_c T4_informal_care_total_c T4_medkost_total T3_CostsA_total T3_CostsB_total T3_CostsD_total T3_nachtopvang_c if dstdycat==1, mv(0)
mvencode T3_dagopvang_total_c T3_institution_c T3_institutionoth_c T3_homemaker_c T3_homecare_c if dstdycat==1, mv(0)
/*If the person died between 6-12 months*/
mvencode T3_informal_care_total_c T3_medkost_total T2_CostsA_total T2_CostsB_total T2_CostsD_total T2_nachtopvang_c T2_dagopvang_total_c T2_institution_c if dstdycat==2, mv(0)
mvencode T2_institutionoth_c T2_homemaker_c T2_homecare_c T4_informal_care_total_c T4_medkost_total T3_CostsA_total T3_CostsB_total T3_CostsD_total if dstdycat==2, mv(0)
mvencode T3_nachtopvang_c T3_dagopvang_total_c T3_institution_c T3_institutionoth_c T3_homemaker_c T3_homecare_c if dstdycat==2, mv(0)
 /*If the person died between 12-18 months*/
mvencode T4_informal_care_total_c T4_medkost_total T3_CostsA_total T3_CostsB_total T3_CostsD_total if dstdycat==3, mv(0)
mvencode T3_nachtopvang_c T3_dagopvang_total_c T3_institution_c T3_institutionoth_c if dstdycat==3, mv(0)
mvencode T3_homemaker_c T3_homecare_c if dstdycat==3, mv(0)
/*If the person died between 18-24 months we let impuation take place*/
/*next we recode the reason for drop out to all for people to not drop out for the impuation*/
save "C:\Users\Administrator\Documents\PHD\COMPAS 2 years data\5.datasets\5. combined datasets\utilities\12.08.2015 variables for economic evaluation.dta"
/*there were 324 GHQ scores at 24 months*/
/*For some reason I have to save the file in SPSS and bring it back into stata to get the MI to work*/
 set more off
 sort CRno
 misstable patterns
 misstable summarize, gen(mv_) all
mi set flong
set seed 1979
/*This registers imputed variables*/
mi register regular CRno Arms w_time w w2 CM dif0 sexe_patient geslachtman Age_p_int redenuitval_r

mi register imputed dif1 dif2 dif3 dif4 dstdycat Qalivetime Qdeadtime praktijknaam_r ///
NPI0 NPI1 NPI2 NPI3 NPI4 GHQ0 GHQ1 GHQ2 GHQ3 GHQ4 proxUtil0 proxUtil1 proxUtil2 proxUtil3 proxUtil4 ///
mzUTILNL0 mzUTILNL1 mzUTILNL2 mzUTILNL3 mzUTILNL4 T1_informal_care_total_c T2_informal_care_total_c T3_informal_care_total_c T4_informal_care_total_c ///
T1_medkost_total T2_medkost_total T3_medkost_total T4_medkost_total T0_CostsA_total T1_CostsA_total T2_CostsA_total T3_CostsA_total T0_CostsB_total ///
T1_CostsB_total T2_CostsB_total T3_CostsB_total T0_CostsD_total T1_CostsD_total T2_CostsD_total T3_CostsD_total T0_nachtopvang_c T1_nachtopvang_c T2_nachtopvang_c T3_nachtopvang_c ///
T0_dagopvang_total_c T1_dagopvang_total_c T2_dagopvang_total_c T3_dagopvang_total_c T0_institution_c T1_institution_c T2_institution_c T3_institution_c T0_institutionoth_c ///
T1_institutionoth_c T2_institutionoth_c T3_institutionoth_c T0_homemaker_c T1_homemaker_c T2_homemaker_c T3_homemaker_c T0_homecare_c T1_homecare_c ///
T2_homecare_c T3_homecare_c samenwonen relatie  NPID0  Age_m_int opleiding_patient_r MMSE ///
T0_morb_mult TNEEDS0 T0_burgstaat_patient T0_woonsitu_patient UNMET0 MET0 SSCQ0 Mastery0 Eenzaam_e0 Eenzaam0 ///
MDSKATZ60 MDSKATZ_Totaal150 QOLADp0 Careqol0

mi impute chained (pmm) dif1 dif2 dif3 dif4 ///
NPI0 NPI1 NPI2 NPI3 NPI4 GHQ0 GHQ1 GHQ2 GHQ3 GHQ4 proxUtil0 proxUtil1 proxUtil2 proxUtil3 proxUtil4 ///
mzUTILNL0 mzUTILNL1 mzUTILNL2 mzUTILNL3 mzUTILNL4 T1_informal_care_total_c T2_informal_care_total_c T3_informal_care_total_c T4_informal_care_total_c ///
T1_medkost_total T2_medkost_total T3_medkost_total T4_medkost_total T0_CostsA_total T1_CostsA_total T2_CostsA_total T3_CostsA_total T0_CostsB_total ///
T1_CostsB_total T2_CostsB_total T3_CostsB_total T0_CostsD_total T1_CostsD_total T2_CostsD_total T3_CostsD_total T0_nachtopvang_c T1_nachtopvang_c T2_nachtopvang_c T3_nachtopvang_c ///
T0_dagopvang_total_c T1_dagopvang_total_c T2_dagopvang_total_c T3_dagopvang_total_c T0_institution_c T1_institution_c T2_institution_c T3_institution_c T0_institutionoth_c ///
T1_institutionoth_c T2_institutionoth_c T3_institutionoth_c T0_homemaker_c T1_homemaker_c T2_homemaker_c T3_homemaker_c T0_homecare_c T1_homecare_c ///
T2_homecare_c T3_homecare_c samenwonen relatie  NPID0 Age_m_int opleiding_patient_r MMSE ///
T0_morb_mult TNEEDS0 T0_burgstaat_patient T0_woonsitu_patient UNMET0 SSCQ0 Mastery0 Eenzaam_e0 ///
MDSKATZ60 MDSKATZ_Totaal150 QOLADp0 Careqol0 = w w2 Arms sexe_patient geslachtman Age_p_int redenuitval_r,add(100) replace rseed(1979) burnin(100) 
   /**page 88 for handleiding for costonderzoek 1.5 percent for effects and 4 percent for costs. Because the multilevel analysis is provides the average difference in effects and costs per six moths over two years 
I will divide 1.5 by two and 4 divided by 2 to get the six month value*/
*/;. 
/********************************************************************/
/*Table two differences in costs*/
******************************************************************************
/*I need a table to show the means costs per two years This means that per category I have to make a sum score of two year costs*/
/*Total costs A of general practitioner, nursing from the general practice and  therapy*/
generate CostsAy1 = T0_CostsA_total+T1_CostsA_total
generate CostsAdiy2 = (T2_CostsA_total+ T3_CostsA_total)*(1.04)^(-1)
generate CostsAtotdi =CostsAy1+ CostsAdiy2
mi estimate: mean CostsAtotdi if Arms==1
mi estimate: mean CostsAtotdi if Arms==2
mi estimate: mean CostsAtotdi if Arms==3
/*Total costs of B: hospital and hospital clinics*/
generate CostsBy1 = T0_CostsB_total+T1_CostsB_total
generate CostsBdiy2 = (T2_CostsB_total+ T3_CostsB_total)*(1.04)^(-1)
generate CostsBtotdi =CostsBy1+ CostsBdiy2
mi estimate: mean CostsBtotdi if Arms==1
mi estimate: mean CostsBtotdi if Arms==2
mi estimate: mean CostsBtotdi if Arms==3
/*Total costs of C: nursing home admissions, home care, day care*/
/*total costs of night care*/
generate Costsnachty1=T0_nachtopvang_c+ T1_nachtopvang_c 
generate Costsnachty2 = (T2_nachtopvang_c +T3_nachtopvang_c )*(1.04)^(-1)
generate Costsnachttotdi =Costsnachty1+ Costsnachty2
mi estimate: mean Costsnachttotdi if Arms==1
mi estimate: mean Costsnachttotdi if Arms==2
mi estimate: mean Costsnachttotdi if Arms==3

/*total costs of day care*/
generate Costsdagopvangy1=T0_dagopvang_total_c+ T1_dagopvang_total_c 
generate Costsdagopvangy2 = (T2_dagopvang_total_c +T3_dagopvang_total_c )*(1.04)^(-1)
generate Costsdagopvangtotdi =Costsdagopvangy1+ Costsdagopvangy2
mi estimate: mean Costsdagopvangtotdi if Arms==1
mi estimate: mean Costsdagopvangtotdi if Arms==2
mi estimate: mean Costsdagopvangtotdi if Arms==3
/*Total costs of institutionalization*/
generate Costsinstity1=T0_institution_c+ T1_institution_c 
generate Costsinstity2 = (T2_institution_c +T3_institution_c )*(1.04)^(-1)
generate Costsinstittotdi =Costsinstity1+ Costsinstity2
mi estimate: mean Costsinstittotdi if Arms==1
mi estimate: mean Costsinstittotdi if Arms==2
mi estimate: mean Costsinstittotdi if Arms==3

/*Total costs of institutionalization other*/

generate Costsinstitothery1=T0_institutionoth_c+ T1_institutionoth_c 
generate Costsinstitothery2 = (T2_institutionoth_c +T3_institutionoth_c)*(1.04)^(-1)
generate Costsinstitothertotdi =Costsinstitothery1+ Costsinstitothery2
mi estimate: mean Costsinstitothertotdi if Arms==1
mi estimate: mean Costsinstitothertotdi if Arms==2
mi estimate: mean Costsinstitothertotdi if Arms==3
/*combined LTCF and other*/
generate Costsltcfdi= Costsinstitothertotdi+Costsinstittotdi
mi estimate: mean Costsltcfdi if Arms==1
mi estimate: mean Costsltcfdi if Arms==2
mi estimate: mean Costsltcfdi if Arms==3
/*Total costs of homemaking*/

generate Costshomemak1=T0_homemaker_c+ T1_homemaker_c 
generate Costshomemak2 = (T2_homemaker_c +T3_homemaker_c)*(1.04)^(-1)
generate Costshomemaktotdi =Costshomemak1+ Costshomemak2
mi estimate: mean Costshomemaktotdi if Arms==1
mi estimate: mean Costshomemaktotdi if Arms==2
mi estimate: mean Costshomemaktotdi if Arms==3

/*Total costs of homecare*/
generate Costshomecare1=T0_homecare_c+ T1_homecare_c 
generate Costshomecare2 = (T2_homecare_c +T3_homecare_c)*(1.04)^(-1)
generate Costshomecaretotdi =Costshomecare1+ Costshomecare2
mi estimate: mean Costshomecaretotdi if Arms==1
mi estimate: mean Costshomecaretotdi if Arms==2
mi estimate: mean Costshomecaretotdi if Arms==3


/*Total costs of D: Discussion groups and facilities*/
generate CostsDy1 = T0_CostsD_total+T1_CostsD_total
generate CostsDdiy2 = (T2_CostsD_total+ T3_CostsD_total)*(1.04)^(-1)
generate CostsDtotdi =CostsDy1+ CostsDdiy2
mi estimate: mean CostsDtotdi if Arms==1
mi estimate: mean CostsDtotdi if Arms==2
mi estimate: mean CostsDtotdi if Arms==3
*Total costs of medications*/
generate meddiy1 = T1_medkost_total+T2_medkost_total
generate meddiy2 = (T3_medkost_total+ T4_medkost_total)*(1.04)^(-1)
generate medtotdi =meddiy1+ meddiy2
mi estimate: mean medtotdi if Arms==1
mi estimate: mean medtotdi if Arms==2
mi estimate: mean medtotdi if Arms==3
/*CM costs*/
generate CMydi1 = CM+CM
generate CMydi2 = (CM+CM)*(1.04)^(-1)
generate CMtotdi =CMydi1+ CMydi2
mi estimate:mean CMtotdi if Arms==1
mi estimate: mean CMtotdi if Arms==2
mean CMtotdi if Arms==3
*Total costs of informal care*/
generate infdiy1 = T1_informal_care_total_c+T2_informal_care_total_c
generate infdiy2 = (T3_informal_care_total_c+ T4_informal_care_total_c)*(1.04)^(-1)
generate inftotdi =infdiy1+ infdiy2
mi estimate: mean inftotdi if Arms==1
mi estimate: mean inftotdi if Arms==2
mi estimate: mean inftotdi if Arms==3
/*If I sum up the totals here will I get the same as my previous total?*/
gen coststotdi= CostsAtotdi+CostsBtotdi+Costsnachttotdi+Costsdagopvangtotdi+Costsinstittotdi+Costsinstitothertotdi+Costshomemaktotdi+Costshomecaretotdi+CostsDtotdi+medtotdi+inftotdi+CMtotdi
mi estimate: mean coststotdi if Arms==1
mi estimate: mean coststotdi if Arms==2
mi estimate: mean coststotdi if Arms==3
/*Difference in costs A per group*/
mi estimate: glm CostsAtotdi b1.i.Arms [pweight = w2], family(gamma) link(identity)
mi estimate: glm CostsAtotdi b2.i.Arms [pweight = w2], family(gamma) link(identity)
mi estimate: glm CostsAtotdi b3.i.Arms [pweight = w2], family(gamma) link(identity)
/*Difference in costs B per group*/
mi estimate:glm CostsBtotdi b1.i.Arms [pweight = w2], family(gamma) link(identity)
mi estimate:glm CostsBtotdi b2.i.Arms [pweight = w2], family(gamma) link(identity)
mi estimate:glm CostsBtotdi b3.i.Arms [pweight = w2], family(gamma) link(identity)
/*nightcare*/
mi estimate:glm Costsnachttotdi b1.i.Arms [pweight = w2], family(gamma) link(identity)
mi estimate:glm Costsnachttotdi b2.i.Arms [pweight = w2], family(gamma) link(identity)
mi estimate:glm Costsnachttotdi b3.i.Arms [pweight = w2], family(gamma) link(identity)
/*daycare*/
mi estimate:glm Costsdagopvangtotdi b1.i.Arms [pweight = w2], family(gamma) link(identity)
mi estimate:glm Costsdagopvangtotdi b2.i.Arms [pweight = w2], family(gamma) link(identity)
mi estimate:glm Costsdagopvangtotdi b3.i.Arms [pweight = w2], family(gamma) link(identity)
/*insititutionaliation*/
mi estimate:glm Costsinstittotdi b1.i.Arms [pweight = w2], family(gamma) link(identity)
mi estimate:glm Costsinstittotdi b2.i.Arms [pweight = w2], family(gamma) link(identity)
mi estimate:glm Costsinstittotdi b3.i.Arms [pweight = w2], family(gamma) link(identity)

/*institutionalization other*/
mi estimate:glm Costsinstitothertotdi b1.i.Arms [pweight = w2], family(gamma) link(identity)
mi estimate:glm Costsinstitothertotdi b2.i.Arms [pweight = w2], family(gamma) link(identity)
mi estimate:glm Costsinstitothertotdi b3.i.Arms [pweight = w2], family(gamma) link(identity)
/*LTCF*/

mi estimate:glm Costsltcfdi b1.i.Arms [pweight = w2], family(gamma) link(identity)
mi estimate:glm Costsltcfdi b2.i.Arms [pweight = w2], family(gamma) link(identity)
mi estimate:glm Costsltcfdi b3.i.Arms [pweight = w2], family(gamma) link(identity)
/*home maker*/
mi estimate:glm Costshomemaktotdi b1.i.Arms [pweight = w2], family(gamma) link(identity)
mi estimate:glm Costshomemaktotdi b2.i.Arms [pweight = w2], family(gamma) link(identity)
mi estimate:glm Costshomemaktotdi b3.i.Arms [pweight = w2], family(gamma) link(identity)
/*homecare*/
mi estimate:glm Costshomecaretotdi b1.i.Arms [pweight = w2], family(gamma) link(identity)
mi estimate:glm Costshomecaretotdi b2.i.Arms [pweight = w2], family(gamma) link(identity)
mi estimate:glm Costshomecaretotdi b3.i.Arms [pweight = w2], family(gamma) link(identity)

/*Difference in costs D per group*/
mi estimate:glm CostsDtotdi b1.i.Arms [pweight = w2], family(gamma) link(identity)
mi estimate:glm CostsDtotdi b2.i.Arms [pweight = w2], family(gamma) link(identity)
mi estimate:glm CostsDtotdi b3.i.Arms [pweight = w2], family(gamma) link(identity)
/*Difference in medications per group*/
mi estimate:glm medtotdi b1.i.Arms [pweight = w2], family(gamma) link(identity)
mi estimate:glm medtotdi b2.i.Arms [pweight = w2], family(gamma) link(identity)
mi estimate:glm medtotdi b3.i.Arms [pweight = w2], family(gamma) link(identity)
/*Difference in informal care costs per group*/
mi estimate:glm inftotdi b1.i.Arms [pweight = w2], family(gamma) link(identity)
mi estimate:glm inftotdi b2.i.Arms [pweight = w2], family(gamma) link(identity)
mi estimate:glm inftotdi b3.i.Arms [pweight = w2], family(gamma) link(identity)

/*case management costs. This doesn't run as it was not part of the imputation*/
mi estimate:glm CMtotdi b2.i.Arms [pweight = w2], family(gamma) link(identity)
mi estimate:glm CMtotdi b3.i.Arms [pweight = w2], family(gamma) link(identity)

/* Calculation of total cost difference*/
mi estimate:glm coststotdi b1.i.Arms [pweight = w2], family(gamma) link(identity)
mi estimate:glm coststotdi b2.i.Arms [pweight = w2], family(gamma) link(identity)
mi estimate: glm coststotdi b3.i.Arms [pweight = w2], family(gamma) link(identity)
/*means of utilities*/


mi estimate: mean  proxUtil0 if Arms==1
mi estimate: mean  proxUtil1 if Arms==1
mi estimate: mean  proxUtil2 if Arms==1
mi estimate: mean  proxUtil3 if Arms==1
mi estimate: mean  proxUtil4 if Arms==1

mi estimate: mean  proxUtil0 if Arms==3
mi estimate: mean  proxUtil1 if Arms==3
mi estimate: mean  proxUtil2 if Arms==3
mi estimate: mean  proxUtil3 if Arms==3
mi estimate: mean  proxUtil4 if Arms==3

mi estimate: mean  proxUtil0 if Arms==2
mi estimate: mean  proxUtil1 if Arms==2
mi estimate: mean  proxUtil2 if Arms==2
mi estimate: mean  proxUtil3 if Arms==2
mi estimate: mean  proxUtil4 if Arms==2


mi estimate: mean  mzUTILNL0 if Arms==1
mi estimate: mean  mzUTILNL1 if Arms==1
mi estimate: mean  mzUTILNL2 if Arms==1
mi estimate: mean  mzUTILNL3 if Arms==1
mi estimate: mean  mzUTILNL4 if Arms==1

mi estimate: mean  mzUTILNL0 if Arms==3
mi estimate: mean  mzUTILNL1 if Arms==3
mi estimate: mean  mzUTILNL2 if Arms==3
mi estimate: mean  mzUTILNL3 if Arms==3
mi estimate: mean  mzUTILNL4 if Arms==3

mi estimate: mean  mzUTILNL0 if Arms==2
mi estimate: mean  mzUTILNL1 if Arms==2
mi estimate: mean  mzUTILNL2 if Arms==2
mi estimate: mean  mzUTILNL3 if Arms==2
mi estimate: mean  mzUTILNL4 if Arms==2

/*calculation of QALY*/
generate q6m=((0.5*(proxUtil0+ proxUtil1)*6))
/* QALY section 6-12 months*/
generate q12m=((0.5*(proxUtil1+ proxUtil2)*6))
/* QALY section 12-18 months*/
generate q18m=((0.5*(proxUtil2+ proxUtil3)*6))
/* QALY section 18-24 months*/
generate q24m=((0.5*(proxUtil3+ proxUtil4)*6))
/*QALY per year and total QALY over two years*/
generate proxQALY_y1= (q6m+q12m)/12
generate proxQALY_y2= (q18m+q24m)/12
generate total_proxQALYs = proxQALY_y1+proxQALY_y2
/*discounted*/
generate proxQALY_y2D= (proxQALY_y2)*(1.015)^(-1)
generate total_proxQALYsD = proxQALY_y1+proxQALY_y2D
*****************************************************
/*calculate informal caregiver QALY*/
*********************************************************   
/*The part of the 0-6 month QALY. Do we use these section of qalys or the utility to impute as then we miss the death modification. will be what we use to impute*/
generate mzq6m=((0.5*(mzUTILNL0+ mzUTILNL1)*6))
/* QALY section 6-12 months*/
generate mzq12m=((0.5*(mzUTILNL1+ mzUTILNL2)*6))
/* QALY section 12-18 months*/
generate mzq18m=((0.5*(mzUTILNL2+ mzUTILNL3)*6))
/* QALY section 18-24 months*/
generate mzq24m=((0.5*(mzUTILNL3+ mzUTILNL4)*6))
/*QALY per year and total QALY over two years*/
generate mzQALY_y1= (mzq6m+mzq12m)/12
generate mzQALY_y2= (mzq18m+mzq24m)/12
generate mzQALY_y2D = (mzQALY_y2)*(1.015)^(-1)
****************************************
/*combined QALYS*/
********************************************
generate total_mzproxQALYsD = mzQALY_y1+ proxQALY_y1+mzQALY_y2D+ proxQALY_y2D

/*For the QALYs, and the combined QALY this is done in wide format*/
***************************************************
/* # 2. QALYs proxy: MI with discount*/
*******************************************************
/*GLM with propensity score with discount*/
/*based on Handleiding we are to discount 1.5 percent for effects and 4% for costs*/
mi estimate: mean  total_proxQALYsD if Arms==1
mi estimate: mean  total_proxQALYsD if Arms==2
mi estimate: mean  total_proxQALYsD if Arms==3
mi estimate: mean  total_mzproxQALYsD if Arms==1
mi estimate: mean  total_mzproxQALYsD if Arms==3
mi estimate: mean  total_mzproxQALYsD if Arms==2

mi estimate: mean  NPI0 if Arms==1
mi estimate: mean  NPI0 if Arms==3
mi estimate: mean  NPI0 if Arms==2

mi estimate: mean  NPI1 if Arms==1
mi estimate: mean  NPI1 if Arms==3
mi estimate: mean  NPI1 if Arms==2


mi estimate: mean  NPI2 if Arms==1
mi estimate: mean  NPI2 if Arms==3
mi estimate: mean  NPI2 if Arms==2

mi estimate: mean  NPI3 if Arms==1
mi estimate: mean  NPI3 if Arms==3
mi estimate: mean  NPI3 if Arms==2

mi estimate: mean  NPI4 if Arms==1
mi estimate: mean  NPI4 if Arms==3
mi estimate: mean  NPI4 if Arms==2
/*GHQ*/
mi estimate: mean  GHQ0 if Arms==1
mi estimate: mean  GHQ0 if Arms==3
mi estimate: mean  GHQ0 if Arms==2

mi estimate: mean  GHQ1 if Arms==1
mi estimate: mean  GHQ1 if Arms==3
mi estimate: mean  GHQ1 if Arms==2


mi estimate: mean  GHQ2 if Arms==1
mi estimate: mean  GHQ2 if Arms==3
mi estimate: mean  GHQ2 if Arms==2

mi estimate: mean  GHQ3 if Arms==1
mi estimate: mean  GHQ3 if Arms==3
mi estimate: mean  GHQ3 if Arms==2

mi estimate: mean  GHQ4 if Arms==1
mi estimate: mean  GHQ4 if Arms==3
mi estimate: mean  GHQ4 if Arms==2
    
    
mi estimate:glm coststotdi b1.i.Arms [pweight = w2], family(gamma) link(identity)
 use "C:\Users\Administrator\Documents\PHD\COMPAS 2 years data\5.datasets\5. combined datasets\utilities\19.08.2015 CEA MI dataset QALY.dta"
/*previous dataset after mi is named: 12.08.2015 variables for economic evaluation for SPSS during MI*/
********************************************************************************************
/*Model regresssion for QALY reference is control group wide dataset multiple imputation*/
************************************************************************************************
/*Model regresssion for QALY*/
mi estimate, saving(miest_proxqaly, replace): glm total_proxQALYsD b2.i.Arms proxUtil0 [pweight = w2], family(gaussian) link(identity) noheader
/*predicted fitted QALY values*/
mi predict predproxQALY using miest_proxqaly, storecompl
/*Generate QALY residuals*/
gen resid_e_prox= total_proxQALYsD- predproxQALY
/*plot QALY residuals against QALY fitted
 values for each imputation, and the stacked dataset*/
scatter resid_e_prox predproxQALY if _mi_mi>0, by(_mi_m)
/*Model regresssion for costs*/
mi estimate, saving(miest_re_cost, replace):glm coststotdi b2.i.Arms [pweight = w2], family(gamma) link(identity)
/*predicted fitted costs values*/
mi predict pred_recost  using miest_re_cost, storecompl
/*Generate cost residuals*/
gen resid_c_re =CMtotdi-pred_recost
/*plot cost residuals against cost fitted
 values for each imputation, and the stacked dataset*/
scatter resid_c_re pred_recost if _mi_mi>0, by(_mi_m)
pnorm resid_e_prox, grid title(Normal) ytitle(Deviance residual) xtitle(inverse normal)
/*calculation of covariance*/
/* schafer transformation for the correlation*/
/*gen _mj = _mi_m*/
mim, category(combine) est(r(z)) se(r(sez)): fisher resid_e_prox resid_c_re
/*Applying Rubin�s rules, using statsby for analysis*/
/* This is just to see the individual correlations per imputed dataset*/
/*statsby est = (r(z)) se = (r(sez)), by(_mi_m) nodots clear: fisher resid_e_re resid_c_re**/
****************
/*********************************************************************************************
/*Model regresssion for QALY reference is LA group wide dataset multiple imputation*/
*************************************************************************************************/
mi estimate, saving(miest_proxqaly3, replace): glm total_proxQALYsD b3.i.Arms proxUtil0 [pweight = w2], family(gaussian) link(identity) noheader
/*predicted fitted QALY values*/
mi predict predproxQALY3 using miest_proxqaly3, storecompl
/*Generate QALY residuals*/
gen resid_e_prox3= total_proxQALYsD- predproxQALY3
/*plot QALY residuals against QALY fitted
 values for each imputation, and the stacked dataset*/
scatter resid_e_prox3 predproxQALY3 if _mi_mi>0, by(_mi_m)
/*Model regresssion for costs*/
mi estimate, saving(miest_re_cost3, replace):glm coststotdi b3.i.Arms [pweight = w2], family(gamma) link(identity)
/*predicted fitted costs values*/
mi predict pred_recost3  using miest_re_cost3, storecompl
/*Generate cost residuals*/
gen resid_c_re3 =CMtotdi-pred_recost3
/*plot cost residuals against cost fitted
 values for each imputation, and the stacked dataset*/
scatter resid_c_re3 pred_recost3 if _mi_mi>0, by(_mi_m)
/*calculation of covariance*/
/* schafer transformation for the correlation*/
/*gen _mj = _mi_m*/
mim, category(combine) est(r(z)) se(r(sez)): fisher resid_e_prox3 resid_c_re3
drop resid_e_prox3 resid_c_re3 pred_recost3 predproxQALY3
*********************************************************************************************
/*Model regresssion for combined QALY reference is control group wide dataset multiple imputation*/
*************************************************************************************************/
mi estimate, saving(miest_mzproxqaly2, replace): glm total_mzproxQALYsD b2.i.Arms proxUtil0 mzUTILNL0 [pweight = w2], family(gaussian) link(identity) noheader
/*predicted fitted QALY values*/
mi predict predmzproxQALY2 using miest_mzproxqaly2,storecompl
/*Generate QALY residuals*/
gen resid_e_mzprox2= total_mzproxQALYsD- predmzproxQALY2
/*plot QALY residuals against QALY fitted
 values for each imputation, and the stacked dataset*/
/*scatter resid_e_mzprox predmzproxQALY if _mi_mi>0, by(_mi_m)*/
/*Model regresssion for costs*/
mi estimate, saving(miest_re_mzcost2, replace):glm coststotdi b2.i.Arms [pweight = w2], family(gamma) link(identity)
/*predicted fitted costs values*/
mi predict pred_remzcost2 using miest_re_mzcost2, storecompl
/*Generate cost residuals*/
gen resid_cmz_re2 =CMtotdi-pred_remzcost2
/*plot cost residuals against cost fitted
 values for each imputation, and the stacked dataset*/
/*scatter resid_cmz_re pred_recost if _mi_mi>0, by(_mi_m)*/
pnorm resid_e_mzprox2, grid title(Normal) ytitle(Deviance residual) xtitle(inverse normal)
mim, category(combine) est(r(z)) se(r(sez)): fisher resid_e_mzprox2 resid_cmz_re2
/*calculation of covariance*/
/* schafer transformation for the correlation*/
/*gen _mj = _mi_m*/
drop predmzproxQALY2 resid_e_mzprox2 pred_remzcost2 resid_cmz_re2 r

****************************
/*reference is LA group*/
**************************
mi estimate, saving(miest_mzproxqaly3, replace): glm total_mzproxQALYsD b3.i.Arms proxUtil0 mzUTILNL0 [pweight = w2], family(gaussian) link(identity) noheader
/*predicted fitted QALY values*/
mi predict predmzproxQALY3 using miest_mzproxqaly3, storecompl
/*Generate QALY residuals*/
gen resid_e_mzprox3= total_mzproxQALYsD- predmzproxQALY3
/*plot QALY residuals against QALY fitted
 values for each imputation, and the stacked dataset*/
/*scatter resid_e_mzprox3 predmzproxQALY3 if _mi_mi>0, by(_mi_m)*/
/*Model regresssion for costs*/
mi estimate, saving(miest_remz_cost3, replace):glm coststotdi b3.i.Arms [pweight = w2], family(gamma) link(identity)
/*predicted fitted costs values*/
mi predict pred_remzcost3  using miest_remz_cost3, storecompl
/*Generate cost residuals*/
gen resid_c_remz3 =CMtotdi-pred_remzcost3
/*plot cost residuals against cost fitted
 values for each imputation, and the stacked dataset*/
/*scatter resid_c_remz3 pred_remzcost3 if _mi_mi>0, by(_mi_m)*/
/*calculation of covariance*/
/* schafer transformation for the correlation*/
/*gen _mj3 = _mi_m*/
mim, category(combine) est(r(z)) se(r(sez)): fisher resid_e_mzprox3 resid_c_remz3
/*Applying Rubin�s rules, using statsby for analysis*/
/* This is just to see the individual correlations per imputed dataset*/
/*statsby est = (r(z)) se = (r(sez)), by(_mi_m) nodots clear: fisher resid_e_re resid_c_re**/
****************
/**********************************************************************************************
/*Model regresssion for combined QALY reference is LA group wide dataset multiple imputation*/
*************************************************************************************************/

/*discount effects with the six month measurements*/
generate NPIdi0=NPI0
generate NPIdi1=NPI1
generate NPIdi2=NPI2
generate NPIdi3=NPI3*1.0075^(-1)
generate NPIdi4 =NPI4*1.0075^(-1)
generate GHQdi0=GHQ0
generate GHQdi1=GHQ1
generate GHQdi2=GHQ2
generate GHQdi3=GHQ3*1.0075^(-1)
generate GHQdi4 =GHQ4*1.0075^(-1) 
/*Discount the costs on the six month measurements*//*Calculate total costs per 0-6 months*/
 generate subtotcosts_6mo = T0_CostsA_total + T0_CostsB_total + T0_institution_c+T0_institutionoth_c+T0_nachtopvang_c+T0_dagopvang_total_c+T0_homemaker_c+T0_homecare_c + T0_CostsD_total + T1_medkost_total + T1_informal_care_total_c + CM 
 /*Calculate total costs per 6-12  months*/
generate subtotcosts_12mo = T1_CostsA_total + T1_CostsB_total + T1_institution_c+T1_institutionoth_c+T1_nachtopvang_c+T1_dagopvang_total_c+T1_homemaker_c+T1_homecare_c + T1_CostsD_total + T2_medkost_total + T2_informal_care_total_c + CM
/*Calculate total costs per 12-18  months*/
generate subtotcosts_18mo = T2_CostsA_total + T2_CostsB_total + T2_institution_c+T2_institutionoth_c+T2_nachtopvang_c+T2_dagopvang_total_c+T2_homemaker_c+T2_homecare_c + T2_CostsD_total + T3_medkost_total + T3_informal_care_total_c + CM
/*Calculate total costs per 18-24  months*/
generate subtotcosts_24mo = T3_CostsA_total + T3_CostsB_total + T3_institution_c+T3_institutionoth_c+T3_nachtopvang_c+T3_dagopvang_total_c+T3_homemaker_c+T3_homecare_c + T3_CostsD_total + T4_medkost_total + T4_informal_care_total_c + CM

rename  subtotcosts_6mo subcost1
rename subtotcosts_12mo subcost2
generate subcost3=subtotcosts_18mo*1.02^ (-1)
generate subcost4=subtotcosts_24mo*1.02^(-1)

/*If the person died between 0-6 months we want subcosts 6-12, 12-18 18-24  and NPIdi1 NPIdi2 NPIdi3 NPIdi4 GHQdi1 GHQdi2 GHQdi3 GHQdi4 all to missing */
replace NPIdi1 =. if dstdycat==1
replace NPIdi2 =. if dstdycat==1
replace NPIdi3 =. if dstdycat==1
replace NPIdi4 =. if dstdycat==1
replace GHQdi1 =. if dstdycat==1
replace GHQdi2 =. if dstdycat==1
replace GHQdi3 =. if dstdycat==1
replace GHQdi4 =. if dstdycat==1
replace subcost2 =. if dstdycat==1
replace subcost3 =. if dstdycat==1
replace subcost4=. if dstdycat==1
/*If the person died between 6-12 months we want subcosts 12-18 18-24  and NPIdi2 NPIdi3 NPIdi4 GHQdi2 GHQdi3 GHQdi4 all to missing*/
replace NPIdi2 =. if dstdycat==2
replace NPIdi3 =. if dstdycat==2
replace NPIdi4 =. if dstdycat==2
replace GHQdi2 =. if dstdycat==2
replace GHQdi3 =. if dstdycat==2
replace GHQdi4 =. if dstdycat==2
replace subcost3 =. if dstdycat==2
replace subcost4=. if dstdycat==2
 /*If the person died between 12-18 months we want subcosts 18-24 NPIdi3 NPIdi4 GHQdi3 GHQdi4 all to missing*/
replace NPIdi3 =. if dstdycat==3
replace NPIdi4 =. if dstdycat==3
replace GHQdi3 =. if dstdycat==3
replace GHQdi4 =. if dstdycat==3
replace subcost4=. if dstdycat==3
/*If the person died between 18-24 months we let impuation take place*/
replace NPIdi4 =. if dstdycat==4
replace GHQdi4 =. if dstdycat==4
/*there is a problem with the dif variable so we will reformat it*/
generate ti0 = dif0
generate ti1 = dif1
generate ti2 = dif2
generate ti3 = dif3
generate ti4 = dif4
drop dif0 dif1 dif2 dif3 dif4

/*We set the dataset from wide to long*/
set more off
mi reshape long ti GHQdi NPIdi subcost, i(CRno) j(measurement)
rename ti dif
/*This was very difficult to do this time around. The dif variable wasn't uniformly formatted so I generated a new variable for each dif variable and then re-ran it*/
*********************************************************************************************
/*Model regresssion for GHQ reference is control group long dataset multiple imputation*/
*************************************************************************************************/
 use "C:\Users\Janet\Documents\PHD\COMPAS 2 years data\5.datasets\5. combined datasets\utilities\17.07.2015 Mi dataset long.dta" 
 
mi xtset CRno measurement
*********************************************
/*GHQ reference group is the control group*/
********************************************
/*no treatment time interaction*/
/*mi estimate: xtgee GHQdi b2.Arms##c.dif [pw=w2], family(gaussian) link(id) corr(exc) vce(robust)
mi estimate: xtgee GHQdi b3.Arms##c.dif [pw=w2], family(gaussian) link(id) corr(exc) vce(robust)*/
mi estimate, saving(miest_GHQ2, replace): xtgee GHQdi b2.i.Arms c.dif [pw=w2], family(gaussian) link(id) corr(exc) vce(robust)
mi predict predGHQ2 using miest_GHQ2, storecompl
/*Generate GHQ residuals*/
gen resid_GHQ2 = GHQdi-predGHQ2
/*plot QALY residuals against QALY fitted
 values for each imputation, and the stacked dataset*/
/*scatter resid_GHQ predGHQ2 if _mi_mi>0, by(_mi_m)*/
/*costs*/
/* Neither are significant
mi estimate: xtgee subcost b2.Arms##c.dif [pw=w2], family(gamma) link(id) corr(exc) vce(robust)
mi estimate: xtgee subcost b3.Arms##c.dif [pw=w2], family(gamma) link(id) corr(exc) vce(robust)*/
/*no treatment cost interaction so we change the regression and assume constant slope*/
mi estimate, saving(miest_subcost2, replace): xtgee subcost b2.i.Arms c.dif [pw=w2], family(gamma) link(id) corr(exc) vce(robust)
/*predicted fitted costs values*/
mi predict pred_recost2  using miest_subcost2, storecompl
/*Generate cost residuals*/
gen resid_cost2 =subcost-pred_recost2
/*plot cost residuals against cost fitted
 values for each imputation, and the stacked dataset*/
/*scatter resid_cost2 pred_recost2 if _mi_mi>0, by(_mi_m)*/
/*calculation of covariance*/
/* schafer transformation for the correlation*/
/*gen _mj = _mi_m*/
mim, category(combine) est(r(z)) se(r(sez)): fisher resid_GHQ2 resid_cost2


*********************************************
/*GHQ reference group is the LA group*/
********************************************
/*no treatment time interaction*/
/*mi estimate: xtgee GHQdi b2.Arms##c.dif [pw=w2], family(gaussian) link(id) corr(exc) vce(robust)
mi estimate: xtgee GHQdi b3.Arms##c.dif [pw=w2], family(gaussian) link(id) corr(exc) vce(robust)*/
mi estimate, saving(miest_GHQ3, replace): xtgee GHQdi b3.i.Arms c.dif [pw=w2], family(gaussian) link(id) corr(exc) vce(robust)
mi predict predGHQ3 using miest_GHQ3, storecompl
/*Generate GHQ residuals*/
gen resid_GHQ3 = GHQdi-predGHQ3
/*plot QALY residuals against QALY fitted
 values for each imputation, and the stacked dataset*/
/*scatter resid_GHQ3 predGHQ3 if _mi_mi>0, by(_mi_m)*/
/*costs*/
/* Neither are significant
mi estimate: xtgee subcost b2.Arms##c.dif [pw=w2], family(gamma) link(id) corr(exc) vce(robust)
mi estimate: xtgee subcost b3.Arms##c.dif [pw=w2], family(gamma) link(id) corr(exc) vce(robust)*/
/*no treatment cost interaction so we change the regression and assume constant slope*/
mi estimate, saving(miest_subcost3, replace): xtgee subcost b3.i.Arms c.dif [pw=w2], family(gamma) link(id) corr(exc) vce(robust)
/*predicted fitted costs values*/
mi predict pred_recost3  using miest_subcost3, storecompl
/*Generate cost residuals*/
gen resid_cost3 =subcost-pred_recost3
/*plot cost residuals against cost fitted
 values for each imputation, and the stacked dataset*/
/*scatter resid_cost3 pred_recost3 if _mi_mi>0, by(_mi_m)*/
/*calculation of covariance*/
/* schafer transformation for the correlation*/
/*gen _mj = _mi_m*/
mim, category(combine) est(r(z)) se(r(sez)): fisher resid_GHQ3 resid_cost3
*********************************************
/*NPI reference group is the control group*/
********************************************
/*no treatment time interaction*/
/*mi estimate: xtgee NPIdi b2.Arms##c.dif [pw=w], family(gaussian) link(id) corr(exc) vce(robust)
mi estimate: xtgee NPIdi b3.Arms##c.dif [pw=w], family(gaussian) link(id) corr(exc) vce(robust)*/
mi estimate, saving(miest_NPI2, replace): xtgee NPIdi b2.i.Arms c.dif [pw=w], family(gaussian) link(id) corr(exc) vce(robust)
mi predict predNPI2 using miest_NPI2, storecompl
/*Generate GHQ residuals*/
gen resid_NPI2 = NPIdi-predNPI2
/*plot NPI residuals against NPI fitted
 values for each imputation, and the stacked dataset*/
/*scatter resid_NPI2 predNPI2 if _mi_mi>0, by(_mi_m)*/
/*costs*/
/* Neither are significant
mi estimate: xtgee subcost b2.Arms##c.dif [pw=w2], family(gamma) link(id) corr(exc) vce(robust)
mi estimate: xtgee subcost b3.Arms##c.dif [pw=w2], family(gamma) link(id) corr(exc) vce(robust)*/
/*no treatment cost interaction so we change the regression and assume constant slope*/
mi estimate, saving(miest_subcost, replace): xtgee subcost b2.i.Arms c.dif [pw=w2], family(gamma) link(id) corr(exc) vce(robust)
/*predicted fitted costs values*/
mi predict pred_recost2  using miest_subcost, storecompl
/*Generate cost residuals*/
gen resid_cost2 =subcost-pred_recost2
/*plot cost residuals against cost fitted
 values for each imputation, and the stacked dataset*/
/*scatter resid_cost2 pred_recost2 if _mi_mi>0, by(_mi_m)*/
/*calculation of covariance*/
/* schafer transformation for the correlation*/
/*gen _mj = _mi_m*/
mim, category(combine) est(r(z)) se(r(sez)): fisher resid_NPI2 resid_cost2

*********************************************
/*NPI reference group is the LA group*/
********************************************
/*no treatment time interaction*/

mi estimate, saving(miest_NPI3, replace): xtgee NPIdi b3.i.Arms c.dif [pw=w], family(gaussian) link(id) corr(exc) vce(robust)
mi predict predNPI3 using miest_NPI3, storecompl
/*Generate GHQ residuals*/
gen resid_NPI3 = NPIdi-predNPI3
/*plot QALY residuals against QALY fitted
 values for each imputation, and the stacked dataset*/
/*scatter resid_NPI3 predNPI3 if _mi_mi>0, by(_mi_m)*/
/*costs*/
/* Neither are significant
mi estimate: xtgee subcost b2.Arms##c.dif [pw=w2], family(gamma) link(id) corr(exc) vce(robust)
mi estimate: xtgee subcost b3.Arms##c.dif [pw=w2], family(gamma) link(id) corr(exc) vce(robust)*/
/*no treatment cost interaction so we change the regression and assume constant slope*/
mi estimate, saving(miest_subcost3, replace): xtgee subcost b3.i.Arms c.dif [pw=w2], family(gamma) link(id) corr(exc) vce(robust)
/*predicted fitted costs values*/
mi predict pred_recost3  using miest_subcost3, storecompl
/*Generate cost residuals*/
gen resid_cost3 =subcost-pred_recost3
/*plot cost residuals against cost fitted
 values for each imputation, and the stacked dataset*/
/*scatter resid_cost3 pred_recost3 if _mi_mi>0, by(_mi_m)*/
/*calculation of covariance*/
/* schafer transformation for the correlation*/
/*gen _mj = _mi_m*/
mim, category(combine) est(r(z)) se(r(sez)): fisher resid_NPI3 resid_cost3
/*Bootstrapping the generalized linear model*/
use "C:\Users\Administrator\Documents\PHD\COMPAS 2 years data\5.datasets\5. combined datasets\utilities\19.08.2015 CEA MI dataset QALY.dta", clear
cd "C:\Users\Administrator\Documents\PHD\COMPAS 2 years data\5.datasets\5. combined datasets\utilities"
set more off
/*reference is usual care*/
 mi estimate, saving(miest_proxqaly, replace): glm total_proxQALYs b2.i.Arms proxUtil0 [pweight = w2], family(gaussian) link(identity)

matrix beta = e(b_mi)   // extract coefficients
matrix vari = e(V_mi)   // extract variance-covariance matrix
scalar QICM = beta[1,1]   // difference in QALYs for intensive case management compared to general practitioner's care. We changed this from the syntax by faria bec
scalar QLM = beta[1,3]    // difference in QALYS for linkage model vs general practitioner care
display QICM
display QLM
display e(b_mi)

****************************************************************
Bootstrapping for Person with dementia QALY reference is GP group
***************************************************************
/*Faria's syntax modified to a generalized linear model*/
/*gen _mj = _mi_m*/
/*for person with dementia reference GP*/
/*gen _mj = _mi_m*/
gen _mi =_mi_id
drop if _mi_m==0

cap prog drop misim
program define misim, rclass
version 10.1
mim: glm total_proxQALYs b2.i.Arms proxUtil0 [pweight = w2], family(gaussian) link(identity)
matrix define Q = e(MIM_Q)
return scalar q1 = Q[1,1]/*this is the ICM vs general practitioner care*/
return scalar q3 = Q[1,3]/*This is linkage management vs general practitioner care*/
mim: glm coststotdi b2.i.Arms [pweight = w2], family(gamma) link(identity)
matrix define C = e(MIM_Q)
return scalar c1 = C[1,1]/*This is the costs for ICM vs GP*/
return scalar c3 = C[1,3] /*This is the LM vs GP*/
end

keep  CRno Arms w2 proxUtil0 total_proxQALYs coststotdi _mi _mj 
//Bootstrap
bootstrap q1=r(q1) q3=r(q3) c1=r(c1) c3=r(c3), rep(1000) cluster(_mi) strata (Arms)/*
*/ saving (bootstrap_MIfinal2, replace): misim

graph use "C:\Users\Administrator\Documents\PHD\COMPAS 2 years data\5.datasets\5. combined datasets\utilities\scatterplot ICM vs GP.gph"

use "C:\Users\Administrator\Documents\PHD\COMPAS 2 years data\5.datasets\5. combined datasets\utilities\bootstrap_MI final2.dta", clear


summ q1 c1 
sum q3 c3
/*Determine proportions in the scatterplot for ICM vs control*/
gen quadrantcomplICMGP1 = 0
replace quadrantcomplICMGP1 = 1 if c1 > 0 & q1 > 0 
replace quadrantcomplICMGP1 = 2 if c1 < 0 & q1 > 0 
replace quadrantcomplICMGP1 = 3 if c1 < 0 & q1 < 0
replace quadrantcomplICMGP1 = 4 if c1 > 0 & q1 < 0

label variable quadrantcomplICMGP1 "quadranten van de CE plane"
label define lquadrantcomplICMGP1 1 NEQuadrant 2 SEQuadrant 3 SWQuadrant 4 NWQuadrant
label values quadrantcomplICMGP1 lquadrantcompl1
sort quadrantcomplICMGP1
twoway  (scatter c1 q1)

proportion quadrantcomplICMGP1
/*determine spread for lm vs gp*/
gen quadrantcomplLMGP1 = 0
replace quadrantcomplLMGP1 = 1 if c3 > 0 & q3 > 0 
replace quadrantcomplLMGP1 = 2 if c3 < 0 & q3 > 0 
replace quadrantcomplLMGP1 = 3 if c3 < 0 & q3 < 0
replace quadrantcomplLMGP1 = 4 if c3 > 0 & q3 < 0

label variable quadrantcomplLMGP1 "quadranten van de CE lm va gp plane"
label define lquadrantcomplLMGP1 1 NEQuadrant 2 SEQuadrant 3 SWQuadrant 4 NWQuadrant
label values quadrantcomplLMGP1 lquadrantcompl1
sort quadrantcomplLMGP1

proportion quadrantcomplLMGP1
twoway  (scatter c3 q3)
/*create CEAC for ICMM vs GP*/
 use "C:\Users\Administrator\Documents\PHD\COMPAS 2 years data\5.datasets\5. combined datasets\utilities\bootstrap_MIfinal.dta" 
//Calculate probability that casemanagement is cost-effective for each threshold
drop q3 c3
local c = 0
forvalues l=0(30000)10000000 {
 local c = `c'+1
 gen l`c' = `l'
 gen p`c'=cond(`l'*q1>=c1,1,0)
 }
 keep l* p* 
 collapse (mean) l* p*
 gen temp = 1
 reshape long l p, i(temp) j(id)
 drop temp

 
twoway (line p l), ytitle(Probability intervention cost-effective) yscale(range(0 1)) ylabel(0(0.2)1) xtitle(Ceiling ratio: �/QALY gained) xscale(range(0 10000))
graph save "CEAC_pwdQALY10millionicmgp.gph", replace
/*very short line*/
//Display probability at a threshold of 30,000/QALY
list p if l==30000
/* =99.2%*/
/**/
rename p pwdqalyicmgpp
save "C:\Users\Administrator\Documents\PHD\COMPAS 2 years data\5.datasets\5. combined datasets\utilities\12.06.2016 CEAC Pwd QALY ICM vs GP.dta"

/*for LM vs GP*/
clear
 use "C:\Users\Administrator\Documents\PHD\COMPAS 2 years data\5.datasets\5. combined datasets\utilities\bootstrap_MIfinal.dta" 
drop q1 c1

local c = 0
forvalues l=0(30000)10000000 {
 local c = `c'+1
 gen l`c' = `l'
 gen p`c'=cond(`l'*q3>=c3,1,0)
 }
 keep l* p* 
 collapse (mean) l* p*
 gen temp = 1
 reshape long l p, i(temp) j(id)
 drop temp
 list p if l==30000
rename p pwdqalyLMgpp

 save "C:\Users\Administrator\Documents\PHD\COMPAS 2 years data\5.datasets\5. combined datasets\utilities\12.06.2016 CEAC Pwd QALY LM vs GP.dta"

twoway (line p l), ytitle(Probability intervention cost-effective) yscale(range(0 1)) ylabel(0(0.2)1) xtitle(Ceiling ratio: �/QALY gained) xscale(range(0 10000))
graph save "CEAC_pwdQALY10millionLMgp.gph", replace

//Display probability at a threshold of 30,000/QALY
list p if l==30000
****************************************************************
Bootstrapping for Person with dementia QALY reference is LM group
***************************************************************

  
use "C:\Users\Administrator\Documents\PHD\COMPAS 2 years data\5.datasets\5. combined datasets\utilities\19.08.2015 CEA MI dataset QALY.dta", clear
/*Faria's syntax modified to a generalized linear model*/
/*gen _mj = _mi_m*/
/*for person with dementia reference lm*/
/*gen _mj = _mi_m*/
gen _mi =_mi_id
drop if _mi_m==0

cap prog drop misim
program define misim, rclass
version 10.1
mim: glm total_proxQALYs b3.i.Arms proxUtil0 [pweight = w2], family(gaussian) link(identity)
matrix define Q = e(MIM_Q)
return scalar q1 = Q[1,1]/*this is the ICM vs LM*/
return scalar q2 = Q[1,2]/*This is general practitioner care vs LM*/
mim: glm coststotdi b3.i.Arms [pweight = w2], family(gamma) link(identity)
matrix define C = e(MIM_Q)
return scalar c1 = C[1,1]/*This is the costs for ICM vs GP*/
return scalar c2 = C[1,2] /*This is the LM vs GP*/
end

keep  CRno Arms w2 proxUtil0 total_proxQALYs coststotdi _mi _mj 
//Bootstrap
bootstrap q1=r(q1) q2=r(q2) c1=r(c1) c2=r(c2), rep(1000) cluster(_mi) strata (Arms)/*
*/ saving (bootstrap_MIpwdQALYreflm, replace): misim

clear
use bootstrap_MIpwdQALYreflm
drop q2 c2

gen quadrantcomplicmgp1 = 0
replace quadrantcomplicmgp1 = 1 if c1 > 0 & q1 > 0 
replace quadrantcomplicmgp1 = 2 if c1 < 0 & q1 > 0 
replace quadrantcomplicmgp1 = 3 if c1 < 0 & q1 < 0
replace quadrantcomplicmgp1 = 4 if c1 > 0 & q1 < 0

label variable quadrantcomplicmgp1 "quadranten van de CE ICM va LM plane"
label define lquadrantcomplicmgp1 1 NEQuadrant 2 SEQuadrant 3 SWQuadrant 4 NWQuadrant
label values quadrantcomplicmgp1 lquadrantcomplicmgp1
sort quadrantcomplicmgp1

proportion quadrantcomplicmgp1
twoway  (scatter c1 q1)
//Calculate probability that casemanagement is cost-effective for each threshold

local c = 0
forvalues l=0(30000)10000000 {
 local c = `c'+1
 gen l`c' = `l'
 gen p`c'=cond(`l'*q1>=c1,1,0)
 }
 keep l* p* 
 collapse (mean) l* p*
 gen temp = 1
 reshape long l p, i(temp) j(id)
 drop temp
/*save file*/

rename p pwdQALYICMLMp
save "C:\Users\Administrator\Documents\PHD\COMPAS 2 years data\5.datasets\5. combined datasets\utilities\12.06.2016 CEAC pwd QALY ICM vs LM.dta", replace
/*datasets were combined and a CEAC merge graph was made*/


******************************************************************************
Dyadic analysis with combined QALY for reference group general practitioner
*******************************************************************************
/*CEA plane for person with dementia and their informal caregiver (total_mzproxQALYsD)*/
use "C:\Users\Administrator\Documents\PHD\COMPAS 2 years data\5.datasets\5. combined datasets\utilities\19.08.2015 CEA MI dataset QALY.dta", clear

/*gen _mj = _mi_m*/
gen _mi =_mi_id
drop if _mi_m==0

cap prog drop misim
program define misim, rclass
version 10.1
mim: glm total_mzproxQALYsD b2.i.Arms proxUtil0 mzUTILNL0 [pweight = w2], family(gaussian) link(identity)
matrix define Q = e(MIM_Q)
return scalar q1 = Q[1,1]/*this is the ICM vs general practitioner care*/
return scalar q3 = Q[1,3]/*This is linkage management vs general practitioner care*/
mim: glm coststotdi b2.i.Arms [pweight = w2], family(gamma) link(identity)
matrix define C = e(MIM_Q)
return scalar c1 = C[1,1]/*This is the costs for ICM vs GP*/
return scalar c3 = C[1,3] /*This is the LM vs GP*/
end


keep  CRno Arms w2 proxUtil0 mzUTILNL0 total_mzproxQALYsD coststotdi _mi _mj 

. save "C:\Users\Administrator\Documents\PHD\COMPAS 2 years data\5.datasets\5. combined datasets\utilities\03.06.2016 MZ pt bootstrap.dta"
file C:\Users\Administrator\Documents\PHD\COMPAS 2 years data\5.datasets\5. combined datasets\utilities\03.06.2016 MZ pt bootstrap.dta saved


//Bootstrap
bootstrap q1=r(q1) q3=r(q3) c1=r(c1) c3=r(c3), rep(1000) cluster(_mi) strata (Arms)/*
*/ saving (bootstrap_MImzptfinal, replace): misim


 use "C:\Users\Administrator\Documents\PHD\COMPAS 2 years data\5.datasets\5. combined datasets\utilities\bootstrap_MImzptfinal.dta" 


summ q1 c1 
sum q3 c3
/*Determine proportions in the scatterplot for ICM vs GM*/
gen quadrantcomplicmgp1 = 0
replace quadrantcomplicmgp1 = 1 if c1 > 0 & q1 > 0 
replace quadrantcomplicmgp1 = 2 if c1 < 0 & q1 > 0 
replace quadrantcomplicmgp1 = 3 if c1 < 0 & q1 < 0
replace quadrantcomplicmgp1 = 4 if c1 > 0 & q1 < 0

label variable quadrantcomplicmgp1 "quadranten van de CE plane"
label define lquadrantcomplicmgp1 1 NEQuadrant 2 SEQuadrant 3 SWQuadrant 4 NWQuadrant
label values quadrantcomplicmgp1 lquadrantcomplicmgp1
sort quadrantcomplicmgp1
proportion quadrantcomplicmgp1

*Determine proportions in the scatterplot for LM vs GM*/
gen quadrantcompllmgp1 = 0
replace quadrantcompllmgp1 = 1 if c3 > 0 & q3 > 0 
replace quadrantcompllmgp1 = 2 if c3 < 0 & q3 > 0 
replace quadrantcompllmgp1 = 3 if c3 < 0 & q3 < 0
replace quadrantcompllmgp1 = 4 if c3 > 0 & q3 < 0

label variable quadrantcompllmgp1 "quadranten van de CE plane"
label define lquadrantcompllmgp1 1 NEQuadrant 2 SEQuadrant 3 SWQuadrant 4 NWQuadrant
label values quadrantcompllmgp1 lquadrantcompllmgp1
sort quadrantcompllmgp1

proportion quadrantcompllmgp1


. twoway (scatter c1 q1)
graph save Graph "C:\Users\Administrator\Documents\PHD\COMPAS 2 years data\8. economic evaluation\PlosOne\revisions 2016\Revision 2\Supplementary figure CEA plane for ICM vs Control.gph"


. twoway (scatter c3 q3)

clear
/*create CEAC for ICMM vs GP*/
 use "C:\Users\Administrator\Documents\PHD\COMPAS 2 years data\5.datasets\5. combined datasets\utilities\bootstrap_MImzptfinal.dta" 

//Calculate probability that casemanagement is cost-effective for each threshold
drop c3 q3


 
forvalues l=0(30000)10000000 {
 local c = `c'+1
 gen l`c' = `l'
 gen p`c'=cond(`l'*q1>=c1,1,0)
 }
 keep l* p* 
 collapse (mean) l* p*
 gen temp = 1
 reshape long l p, i(temp) j(id)
 drop temp

 
//Display probability at a threshold of 30,000/QALY
list p if l==30000
 /*+------+
     |    p |
     |------|
  2. | .992 |
     +------+*/

rename p mzpticmgpp

 save "C:\Users\Administrator\Documents\PHD\COMPAS 2 years data\5.datasets\5. combined datasets\utilities\12.06.2016 CEAC mzpwd QALY icm vs GP.dta"
file C:\Users\Administrator\Documents\PHD\COMPAS 2 years data\5.datasets\5. combined datasets\utilities\12.06.2016 CEAC mzpwd QALY icm vs GP.dta saved

clear
/* Create CEAC for LM vs GP*/
 use "C:\Users\Administrator\Documents\PHD\COMPAS 2 years data\5.datasets\5. combined datasets\utilities\bootstrap_MImzptfinal.dta" 

drop c1 q1


 
forvalues l=0(30000)10000000 {
 local c = `c'+1
 gen l`c' = `l'
 gen p`c'=cond(`l'*q3>=c3,1,0)
 }
 keep l* p* 
 collapse (mean) l* p*
 gen temp = 1
 reshape long l p, i(temp) j(id)
 drop temp

 
//Display probability at a threshold of 30,000/QALY
list p if l==30000
/*+-----+
     |   p |
     |-----|
  2. | .84 |
     +-----+
*/


rename p mzptLLMgpp


**************************
dyad analysis person with dementia and informal caregiver with reference group linkage model
****************************
use "Z:\COMPAS econonomic evaluation\19.08.2015 CEA MI dataset QALY.dta", clear

/*Check pairwise compairsons for ICM vs gp and ICM vs LA*/

/*check that I have correct coefiecients*/
mi estimate, saving(miest_mzproxQALYsDlm, replace): glm total_mzproxQALYsD b3.i.Arms proxUtil0 mzUTILNL0 [pweight = w2], family(gaussian) link(identity)
matrix beta = e(b_mi)   // extract coefficients
matrix vari = e(V_mi)   // extract variance-covariance matrix
scalar QICM = beta[1,1]   // difference in QALYs for intensive case management compared to general practitioner's care. We changed this from the syntax by faria bec
scalar QGP = beta[1,2]    // difference in QALYS for linkage model vs general practitioner care
display QICM
display QGP

mi estimate, saving(miest_mzproxcostlm, replace): glm coststotdi b3.i.Arms [pweight = w2], family(gamma) link(identity)
matrix beta = e(b_mi)   // extract coefficients
matrix vari = e(V_mi)   // extract variance-covariance matrix
scalar QICM = beta[1,1]   // difference in QALYs for intensive case management compared to general practitioner's care. We changed this from the syntax by faria bec
scalar QGP = beta[1,2]    // difference in QALYS for linkage model vs general practitioner care
display QICM
display QGP
*/

gen _mj = _mi_m
gen _mi =_mi_id
drop if _mi_m==0


cap prog drop misim
program define misim, rclass
version 10.1
mim: glm total_mzproxQALYsD b3.i.Arms proxUtil0 mzUTILNL0 [pweight = w2], family(gaussian) link(identity)
matrix define Q = e(MIM_Q)
return scalar q1 = Q[1,1]/*this is the LM vs ICM*/
return scalar q2 = Q[1,2]/*This is GP vs ICM*/
mim: glm coststotdi b3.i.Arms [pweight = w2], family(gamma) link(identity)
matrix define C = e(MIM_Q)
return scalar c1 = C[1,1]/*This is the costs for LM vs ICM*/
return scalar c2 = C[1,2] /*This is the GP vs ICM*/
end
//Bootstrap
bootstrap q1=r(q1) q2=r(q2) c1=r(c1) c2=r(c2), rep(1000) cluster(_mi) strata (Arms)/*
*/ saving (bootstrap_MImzqQALYfinalreflm, replace): misim
use bootstrap_MImzqQALYfinalreflm.dta 
*Determine proportions in the scatterplot for ICMM vs lM*/
gen quadrantcomplICMLM1p = 0
replace quadrantcomplICMLM1p = 1 if c1 > 0 & q1 > 0 
replace quadrantcomplICMLM1p = 2 if c1 < 0 & q1 > 0 
replace quadrantcomplICMLM1p = 3 if c1 < 0 & q1 < 0
replace quadrantcomplICMLM1p = 4 if c1 > 0 & q1 < 0

label variable quadrantcomplICMLM1p "quadranten van de CE plane"
label define lquadrantcomplICMLM1p 1 NEQuadrant 2 SEQuadrant 3 SWQuadrant 4 NWQuadrant
label values quadrantcomplICMLM1p lquadrantcomplICMLM1p
sort quadrantcomplICMLM1p

proportion quadrantcomplICMLM1p


. twoway (scatter c1 q1)

drop c2 q2

 
forvalues l=0(30000)10000000 {
 local c = `c'+1
 gen l`c' = `l'
 gen p`c'=cond(`l'*q1>=c1,1,0)
 }
 keep l* p* 
 collapse (mean) l* p*
 gen temp = 1
 reshape long l p, i(temp) j(id)
 drop temp

 
//Display probability at a threshold of 30,000/QALY
list p if l==30000
/*+-----+
   ------+
     |    p |
     |------|
  2. | .977 |
     +------+

*/

rename p mzptICMLMp


 merge m:1 id  l using "C:\Users\Administrator\Documents\PHD\COMPAS 2 years data\5.datasets\5. combined datasets\utilities\12.06.2016 CEAC mzpwd QALY icm vs GP.dta", generate(_merge2)

merge m:1 id  l using "C:\Users\Administrator\Documents\PHD\COMPAS 2 years data\5.datasets\5. combined datasets\utilities\12.06.2016 CEAC mzpwd QALY LM vs GP.dta", generate(_merge3)
 twoway (line mzpticmgpp l) (line mzptLLMgpp l) (line  mzptICMLMp l)
